# Supplementary material for: 5-Pentyl-1H-tetra­zole
Source: Acta Crystallogr Sect E Struct Rep Online. 2010 Dec 18;67(Pt 1):o156. doi: 10.1107/S1600536810052244 (PMC3050224; doi:10.1107/S1600536810052244)
Supplement: Supplementary file 1 [file e-67-0o156-sup1.cif]

##############################################################################
###                                                                        ###
###        Electronic paper (Acta Crystallographica Section E)             ###
###                                                                        ###
##############################################################################
#                                                                            #
# This CIF contains the data in a paper accepted for publication in Acta     #
# Crystallographica Section E. It conforms to the requirements of Notes      #
# for Authors for Section E, and has been peer reviewed under the auspices   #
# of the IUCr Commission on Journals.                                        #
#                                                                            #
# Full details of the Crystallographic Information File format               #
# are given in the paper "The Crystallographic Information File (CIF):       #
# a New Standard Archive File for Crystallography" by S. R. Hall, F. H.      #
# Allen and I. D. Brown [Acta Cryst. (1991), A47, 655-685].                  #
#                                                                            #
# The current version of the core CIF dictionary is obtainable from          #
# ftp://ftp.iucr.org/pub/cif_core.dic. The current version number is 2.4.    #
#                                                                            #
# Software is freely available for graphical display of the structure(s) in  #
# this CIF.  For information consult the CIF home page http://www.iucr.org/  #
# cif/home.html                                                              #
#                                                                            #
# This file may be used for bona fide research purposes within the           #
# scientific community so long as proper attribution is given to the journal # 
# article from which it was obtained.                                        #
#                                                                            #
##############################################################################
                                             
data_I
_audit_creation_method     SHELXL-97
_chemical_name_systematic
;
5-pentyl-1<i>H</i>-tetrazole
;
_chemical_name_common     ?
_chemical_formula_moiety     'C6 H12 N4'
_chemical_formula_sum     'C6 H12 N4'
_chemical_formula_iupac     'C6 H12 N4'
_chemical_formula_weight     140.20
_chemical_melting_point     315
_symmetry_cell_setting     triclinic
_symmetry_space_group_name_H-M     'P -1'
_symmetry_space_group_name_Hall     '-P 1'
loop_
    _symmetry_equiv_pos_as_xyz
    'x, y, z'
    '-x, -y, -z'
_cell_length_a     8.7812(14)
_cell_length_b     9.6770(12)
_cell_length_c     11.614(2)
_cell_angle_alpha     93.136(10)
_cell_angle_beta     112.059(9)
_cell_angle_gamma     116.389(7)
_cell_volume     789.6(2)
_cell_formula_units_Z     4
_cell_measurement_reflns_used     25
_cell_measurement_theta_min     65
_cell_measurement_theta_max     69
_cell_measurement_temperature     193(2)
_exptl_crystal_description     block
_exptl_crystal_colour     colourless
_exptl_crystal_size_max     0.50
_exptl_crystal_size_mid     0.40
_exptl_crystal_size_min     0.30
_exptl_crystal_density_diffrn     1.179
_exptl_crystal_density_meas     ?
_exptl_crystal_density_method     'not measured'
_exptl_crystal_F_000     304
_exptl_absorpt_coefficient_mu     0.628
_exptl_absorpt_correction_type     none
_exptl_special_details
;
;
_diffrn_ambient_temperature     193(2)
_diffrn_radiation_type     CuK\a
_diffrn_radiation_wavelength     1.54178
_diffrn_radiation_monochromator     graphite
_diffrn_measurement_device_type     'Enraf--Nonius CAD-4'
_diffrn_measurement_device     '\k-geometry diffractometer'
_diffrn_measurement_method     \w/2\q
_diffrn_detector_area_resol_mean     ?
_diffrn_reflns_number     3182
_diffrn_reflns_av_R_equivalents     0.0697
_diffrn_reflns_av_sigmaI/netI     0.0295
_diffrn_reflns_theta_min     4.26
_diffrn_reflns_theta_max     69.95
_diffrn_reflns_theta_full     69.95
_diffrn_measured_fraction_theta_max     0.999
_diffrn_measured_fraction_theta_full     0.999
_diffrn_reflns_limit_h_min     -10
_diffrn_reflns_limit_h_max     9
_diffrn_reflns_limit_k_min     0
_diffrn_reflns_limit_k_max     11
_diffrn_reflns_limit_l_min     -14
_diffrn_reflns_limit_l_max     14
_diffrn_standards_number     3
_diffrn_standards_interval_count     ?
_diffrn_standards_interval_time     60
_diffrn_standards_decay_%     2
_refine_special_details
;
Refinement of <i>F</i>^2^ against ALL reflections. The weighted <i>R</i>-factor
<i>wR</i> and goodness of fit <i>S</i> are based on <i>F</i>^2^, conventional
<i>R</i>-factors <i>R</i> are based on <i>F</i>, with <i>F</i> set to zero for
negative <i>F</i>^2^. The threshold expression of <i>F</i>^2^ >
\s(<i>F</i>^2^) is used only for calculating <i>R</i>-factors(gt) <i>etc</i>.
and is not relevant to the choice of reflections for refinement.
<i>R</i>-factors based on <i>F</i>^2^ are statistically about twice as large
as those based on <i>F</i>, and <i>R</i>- factors based on ALL data will be
even larger.
;
_reflns_number_total     2991
_reflns_number_gt     2764
_reflns_threshold_expression     I>2\s(I)
_refine_ls_structure_factor_coef     Fsqd
_refine_ls_matrix_type     full
_refine_ls_R_factor_all     0.0422
_refine_ls_R_factor_gt     0.0395
_refine_ls_wR_factor_ref     0.1093
_refine_ls_wR_factor_obs     0.1071
_refine_ls_goodness_of_fit_ref     1.043
_refine_ls_restrained_S_all     1.043
_refine_ls_number_reflns     2991
_refine_ls_number_parameters     184
_refine_ls_number_restraints     0
_refine_ls_hydrogen_treatment     constr
_refine_ls_weighting_scheme     calc
_refine_ls_weighting_details
         'calc w=1/[\s^2^(Fo^2^)+(0.0611P)^2^+0.1618P] where P=(Fo^2^+2Fc^2^)/3'
_atom_sites_solution_hydrogens     geom
_atom_sites_solution_primary     direct
_atom_sites_solution_secondary     difmap
_refine_ls_shift/su_max     0.000
_refine_ls_shift/su_mean     0.000
_refine_diff_density_max     0.239
_refine_diff_density_min     -0.200
_refine_ls_extinction_method     'SHELXL97 (Sheldrick, 2008)'
_refine_ls_extinction_coef     0.0088(12)
_refine_ls_extinction_expression
                                  'Fc^*^=kFc[1+0.001xFc^2^\l^3^/sin(2\q)]^-1/4^'
loop_
    _atom_type_symbol
    _atom_type_description
    _atom_type_scat_dispersion_real
    _atom_type_scat_dispersion_imag
    _atom_type_scat_source
    'C' 'C' 0.0181 0.0091
                         'International Tables Vol C Tables 4.2.6.8 and 6.1.1.4'
    'H' 'H' 0.0000 0.0000
                         'International Tables Vol C Tables 4.2.6.8 and 6.1.1.4'
    'N' 'N' 0.0311 0.0180
                         'International Tables Vol C Tables 4.2.6.8 and 6.1.1.4'
_computing_data_collection     'CAD-4 Software (Enraf--Nonius, 1989)'
_computing_cell_refinement     'CAD-4 Software (Enraf--Nonius, 1989)'
_computing_data_reduction     'CORINC (Dr\"ager & Gattow, 1971)'
_computing_structure_solution     'SIR97 (Altomare <i>et al.</i>, 1999)'
_computing_structure_refinement     'SHELXL97 (Sheldrick, 2008)'
_computing_molecular_graphics     'PLATON (Spek, 2009)'
_computing_publication_material     'PLATON (Spek, 2009)'
loop_
    _atom_site_type_symbol
    _atom_site_label
    _atom_site_fract_x
    _atom_site_fract_y
    _atom_site_fract_z
    _atom_site_U_iso_or_equiv
    _atom_site_adp_type
    _atom_site_calc_flag
    _atom_site_refinement_flags
    _atom_site_occupancy
    _atom_site_disorder_assembly
    _atom_site_disorder_group
    N N1A 0.76292(14) 0.44445(11) 0.33040(10) 0.0321(2) Uani d . 1 . .
    H H1A 0.7628 0.5432 0.3397 0.038 Uiso d R 1 . .
    N N2A 0.77322(17) 0.38035(13) 0.22933(10) 0.0392(3) Uani d . 1 . .
    N N3A 0.77338(17) 0.25012(13) 0.24908(11) 0.0413(3) Uani d . 1 . .
    N N4A 0.76329(16) 0.22891(12) 0.36157(10) 0.0358(3) Uani d . 1 . .
    C C5A 0.75588(16) 0.35102(13) 0.41070(11) 0.0286(3) Uani d . 1 . .
    C C6A 0.74035(18) 0.38071(13) 0.53191(11) 0.0321(3) Uani d . 1 . .
    H H6A 0.6195 0.3797 0.5105 0.039 Uiso calc R 1 . .
    H H6B 0.8458 0.4884 0.5875 0.039 Uiso calc R 1 . .
    C C7A 0.74667(18) 0.25697(14) 0.60683(12) 0.0336(3) Uani d . 1 . .
    H H7A 0.6359 0.1501 0.5540 0.040 Uiso calc R 1 . .
    H H7B 0.8633 0.2525 0.6233 0.040 Uiso calc R 1 . .
    C C8A 0.74449(18) 0.29643(15) 0.73469(12) 0.0360(3) Uani d . 1 . .
    H H8A 0.6351 0.3123 0.7186 0.043 Uiso calc R 1 . .
    H H8B 0.8619 0.3983 0.7905 0.043 Uiso calc R 1 . .
    C C9A 0.7308(2) 0.16675(18) 0.80548(14) 0.0441(3) Uani d . 1 . .
    H H9A 0.6116 0.0655 0.7507 0.053 Uiso calc R 1 . .
    H H9B 0.8383 0.1489 0.8197 0.053 Uiso calc R 1 . .
    C C10A 0.7338(3) 0.2091(2) 0.93461(16) 0.0607(4) Uani d . 1 . .
    H H10A 0.7183 0.1198 0.9740 0.091 Uiso calc R 1 . .
    H H10B 0.6298 0.2299 0.9215 0.091 Uiso calc R 1 . .
    H H10C 0.8555 0.3050 0.9916 0.091 Uiso calc R 1 . .
    N N1B 0.77122(14) 0.95284(11) 0.40731(9) 0.0305(2) Uani d . 1 . .
    H H1B 0.7639 1.0469 0.3995 0.037 Uiso d R 1 . .
    N N2B 0.74619(15) 0.88499(12) 0.50153(10) 0.0350(3) Uani d . 1 . .
    N N3B 0.74529(16) 0.75189(12) 0.47932(10) 0.0364(3) Uani d . 1 . .
    N N4B 0.76875(15) 0.73261(12) 0.37130(10) 0.0336(2) Uani d . 1 . .
    C C5B 0.78464(16) 0.85919(13) 0.32751(11) 0.0288(3) Uani d . 1 . .
    C C6B 0.81748(19) 0.89627(13) 0.21354(12) 0.0359(3) Uani d . 1 . .
    H H6C 0.9558 0.9640 0.2423 0.043 Uiso calc R 1 . .
    H H6D 0.7569 0.9590 0.1766 0.043 Uiso calc R 1 . .
    C C7B 0.74053(18) 0.74860(13) 0.10847(11) 0.0326(3) Uani d . 1 . .
    H H7C 0.8051 0.6880 0.1436 0.039 Uiso calc R 1 . .
    H H7D 0.6030 0.6784 0.0813 0.039 Uiso calc R 1 . .
    C C8B 0.77032(18) 0.79245(14) -0.00809(11) 0.0341(3) Uani d . 1 . .
    H H8C 0.7002 0.8484 -0.0453 0.041 Uiso calc R 1 . .
    H H8D 0.9071 0.8678 0.0205 0.041 Uiso calc R 1 . .
    C C9B 0.70495(19) 0.64908(15) -0.11205(12) 0.0380(3) Uani d . 1 . .
    H H9C 0.5680 0.5737 -0.1411 0.046 Uiso calc R 1 . .
    H H9D 0.7749 0.5930 -0.0751 0.046 Uiso calc R 1 . .
    C C10B 0.7361(2) 0.69521(18) -0.22777(13) 0.0501(4) Uani d . 1 . .
    H H10D 0.6736 0.5983 -0.2974 0.075 Uiso calc R 1 . .
    H H10E 0.8727 0.7536 -0.2030 0.075 Uiso calc R 1 . .
    H H10F 0.6822 0.7635 -0.2575 0.075 Uiso calc R 1 . .
loop_
    _atom_site_aniso_label
    _atom_site_aniso_U_11
    _atom_site_aniso_U_22
    _atom_site_aniso_U_33
    _atom_site_aniso_U_12
    _atom_site_aniso_U_13
    _atom_site_aniso_U_23
    N1A 0.0489(6) 0.0245(5) 0.0357(5) 0.0239(4) 0.0240(5) 0.0118(4)
    N2A 0.0627(7) 0.0336(6) 0.0384(6) 0.0314(5) 0.0295(5) 0.0145(4)
    N3A 0.0686(7) 0.0333(6) 0.0397(6) 0.0336(5) 0.0308(6) 0.0135(5)
    N4A 0.0564(6) 0.0268(5) 0.0379(6) 0.0269(5) 0.0264(5) 0.0118(4)
    C5A 0.0357(6) 0.0209(5) 0.0337(6) 0.0163(5) 0.0171(5) 0.0077(4)
    C6A 0.0446(6) 0.0263(6) 0.0350(6) 0.0218(5) 0.0219(5) 0.0094(5)
    C7A 0.0440(7) 0.0288(6) 0.0360(6) 0.0214(5) 0.0214(5) 0.0112(5)
    C8A 0.0426(7) 0.0348(6) 0.0348(6) 0.0211(5) 0.0193(5) 0.0100(5)
    C9A 0.0566(8) 0.0519(8) 0.0428(7) 0.0358(7) 0.0283(6) 0.0228(6)
    C10A 0.0868(12) 0.0807(12) 0.0495(9) 0.0573(10) 0.0426(9) 0.0353(8)
    N1B 0.0454(6) 0.0229(5) 0.0326(5) 0.0217(4) 0.0203(4) 0.0098(4)
    N2B 0.0511(6) 0.0294(5) 0.0353(5) 0.0242(5) 0.0242(5) 0.0116(4)
    N3B 0.0544(6) 0.0303(5) 0.0370(5) 0.0255(5) 0.0263(5) 0.0151(4)
    N4B 0.0520(6) 0.0262(5) 0.0362(5) 0.0250(5) 0.0256(5) 0.0133(4)
    C5B 0.0386(6) 0.0206(5) 0.0312(6) 0.0168(5) 0.0169(5) 0.0074(4)
    C6B 0.0554(7) 0.0235(6) 0.0359(6) 0.0205(5) 0.0260(6) 0.0118(5)
    C7B 0.0440(7) 0.0240(6) 0.0350(6) 0.0174(5) 0.0220(5) 0.0094(5)
    C8B 0.0457(7) 0.0276(6) 0.0339(6) 0.0194(5) 0.0206(5) 0.0117(5)
    C9B 0.0507(7) 0.0322(6) 0.0347(6) 0.0208(6) 0.0224(6) 0.0097(5)
    C10B 0.0734(10) 0.0466(8) 0.0388(7) 0.0305(7) 0.0324(7) 0.0150(6)
_geom_special_details
;
All e.s.d.'s (except the e.s.d. in the dihedral angle between two l.s. planes)
are estimated using the full covariance matrix. The cell e.s.d.'s are taken
into account individually in the estimation of e.s.d.'s in distances, angles
and torsion angles; correlations between e.s.d.'s in cell parameters are only
used when they are defined by crystal symmetry. An approximate (isotropic)
treatment of cell e.s.d.'s is used for estimating e.s.d.'s involving l.s.
planes.
;
loop_
    _geom_bond_atom_site_label_1
    _geom_bond_atom_site_label_2
    _geom_bond_site_symmetry_2
    _geom_bond_distance
    _geom_bond_publ_flag
    N1A C5A . 1.3330(15) ?
    N1A N2A . 1.3494(14) ?
    N1A H1A . 0.9564 ?
    N2A N3A . 1.2937(14) ?
    N3A N4A . 1.3628(15) ?
    N4A C5A . 1.3223(14) ?
    C5A C6A . 1.4892(16) ?
    C6A C7A . 1.5267(16) ?
    C6A H6A . 0.9900 ?
    C6A H6B . 0.9900 ?
    C7A C8A . 1.5222(16) ?
    C7A H7A . 0.9900 ?
    C7A H7B . 0.9900 ?
    C8A C9A . 1.5226(18) ?
    C8A H8A . 0.9900 ?
    C8A H8B . 0.9900 ?
    C9A C10A . 1.520(2) ?
    C9A H9A . 0.9900 ?
    C9A H9B . 0.9900 ?
    C10A H10A . 0.9800 ?
    C10A H10B . 0.9800 ?
    C10A H10C . 0.9800 ?
    N1B C5B . 1.3339(15) ?
    N1B N2B . 1.3446(14) ?
    N1B H1B . 0.9474 ?
    N2B N3B . 1.2956(14) ?
    N3B N4B . 1.3616(14) ?
    N4B C5B . 1.3222(14) ?
    C5B C6B . 1.4868(16) ?
    C6B C7B . 1.5228(16) ?
    C6B H6C . 0.9900 ?
    C6B H6D . 0.9900 ?
    C7B C8B . 1.5203(16) ?
    C7B H7C . 0.9900 ?
    C7B H7D . 0.9900 ?
    C8B C9B . 1.5167(17) ?
    C8B H8C . 0.9900 ?
    C8B H8D . 0.9900 ?
    C9B C10B . 1.5212(17) ?
    C9B H9C . 0.9900 ?
    C9B H9D . 0.9900 ?
    C10B H10D . 0.9800 ?
    C10B H10E . 0.9800 ?
    C10B H10F . 0.9800 ?
loop_
    _geom_angle_atom_site_label_1
    _geom_angle_atom_site_label_2
    _geom_angle_atom_site_label_3
    _geom_angle_site_symmetry_1
    _geom_angle_site_symmetry_3
    _geom_angle
    _geom_angle_publ_flag
    C5A N1A N2A . . 109.67(9) ?
    C5A N1A H1A . . 127.6 ?
    N2A N1A H1A . . 122.7 ?
    N3A N2A N1A . . 106.07(10) ?
    N2A N3A N4A . . 110.18(10) ?
    C5A N4A N3A . . 106.84(9) ?
    N4A C5A N1A . . 107.23(10) ?
    N4A C5A C6A . . 127.37(10) ?
    N1A C5A C6A . . 125.40(10) ?
    C5A C6A C7A . . 112.98(9) ?
    C5A C6A H6A . . 109.0 ?
    C7A C6A H6A . . 109.0 ?
    C5A C6A H6B . . 109.0 ?
    C7A C6A H6B . . 109.0 ?
    H6A C6A H6B . . 107.8 ?
    C8A C7A C6A . . 111.95(10) ?
    C8A C7A H7A . . 109.2 ?
    C6A C7A H7A . . 109.2 ?
    C8A C7A H7B . . 109.2 ?
    C6A C7A H7B . . 109.2 ?
    H7A C7A H7B . . 107.9 ?
    C7A C8A C9A . . 113.17(11) ?
    C7A C8A H8A . . 108.9 ?
    C9A C8A H8A . . 108.9 ?
    C7A C8A H8B . . 108.9 ?
    C9A C8A H8B . . 108.9 ?
    H8A C8A H8B . . 107.8 ?
    C10A C9A C8A . . 112.79(12) ?
    C10A C9A H9A . . 109.0 ?
    C8A C9A H9A . . 109.0 ?
    C10A C9A H9B . . 109.0 ?
    C8A C9A H9B . . 109.0 ?
    H9A C9A H9B . . 107.8 ?
    C9A C10A H10A . . 109.5 ?
    C9A C10A H10B . . 109.5 ?
    H10A C10A H10B . . 109.5 ?
    C9A C10A H10C . . 109.5 ?
    H10A C10A H10C . . 109.5 ?
    H10B C10A H10C . . 109.5 ?
    C5B N1B N2B . . 109.65(9) ?
    C5B N1B H1B . . 129.2 ?
    N2B N1B H1B . . 120.8 ?
    N3B N2B N1B . . 106.22(9) ?
    N2B N3B N4B . . 110.06(9) ?
    C5B N4B N3B . . 106.84(9) ?
    N4B C5B N1B . . 107.23(10) ?
    N4B C5B C6B . . 127.50(10) ?
    N1B C5B C6B . . 125.25(10) ?
    C5B C6B C7B . . 113.84(9) ?
    C5B C6B H6C . . 108.8 ?
    C7B C6B H6C . . 108.8 ?
    C5B C6B H6D . . 108.8 ?
    C7B C6B H6D . . 108.8 ?
    H6C C6B H6D . . 107.7 ?
    C8B C7B C6B . . 111.84(10) ?
    C8B C7B H7C . . 109.2 ?
    C6B C7B H7C . . 109.2 ?
    C8B C7B H7D . . 109.2 ?
    C6B C7B H7D . . 109.2 ?
    H7C C7B H7D . . 107.9 ?
    C9B C8B C7B . . 113.44(10) ?
    C9B C8B H8C . . 108.9 ?
    C7B C8B H8C . . 108.9 ?
    C9B C8B H8D . . 108.9 ?
    C7B C8B H8D . . 108.9 ?
    H8C C8B H8D . . 107.7 ?
    C8B C9B C10B . . 112.71(11) ?
    C8B C9B H9C . . 109.0 ?
    C10B C9B H9C . . 109.0 ?
    C8B C9B H9D . . 109.0 ?
    C10B C9B H9D . . 109.0 ?
    H9C C9B H9D . . 107.8 ?
    C9B C10B H10D . . 109.5 ?
    C9B C10B H10E . . 109.5 ?
    H10D C10B H10E . . 109.5 ?
    C9B C10B H10F . . 109.5 ?
    H10D C10B H10F . . 109.5 ?
    H10E C10B H10F . . 109.5 ?
loop_
    _geom_torsion_atom_site_label_1
    _geom_torsion_atom_site_label_2
    _geom_torsion_atom_site_label_3
    _geom_torsion_atom_site_label_4
    _geom_torsion_site_symmetry_1
    _geom_torsion_site_symmetry_2
    _geom_torsion_site_symmetry_3
    _geom_torsion_site_symmetry_4
    _geom_torsion
    _geom_torsion_publ_flag
    C5A N1A N2A N3A . . . . -0.33(14) ?
    N1A N2A N3A N4A . . . . 0.02(14) ?
    N2A N3A N4A C5A . . . . 0.30(15) ?
    N3A N4A C5A N1A . . . . -0.49(13) ?
    N3A N4A C5A C6A . . . . 178.87(11) ?
    N2A N1A C5A N4A . . . . 0.52(14) ?
    N2A N1A C5A C6A . . . . -178.86(11) ?
    N4A C5A C6A C7A . . . . 3.98(18) ?
    N1A C5A C6A C7A . . . . -176.77(11) ?
    C5A C6A C7A C8A . . . . 176.01(10) ?
    C6A C7A C8A C9A . . . . 174.26(11) ?
    C7A C8A C9A C10A . . . . 178.51(12) ?
    C5B N1B N2B N3B . . . . 0.27(13) ?
    N1B N2B N3B N4B . . . . -0.24(13) ?
    N2B N3B N4B C5B . . . . 0.13(14) ?
    N3B N4B C5B N1B . . . . 0.04(13) ?
    N3B N4B C5B C6B . . . . 178.27(11) ?
    N2B N1B C5B N4B . . . . -0.19(13) ?
    N2B N1B C5B C6B . . . . -178.47(11) ?
    N4B C5B C6B C7B . . . . 28.32(18) ?
    N1B C5B C6B C7B . . . . -153.76(12) ?
    C5B C6B C7B C8B . . . . 177.66(10) ?
    C6B C7B C8B C9B . . . . 176.94(11) ?
    C7B C8B C9B C10B . . . . -179.91(11) ?
loop_
    _geom_hbond_atom_site_label_D
    _geom_hbond_atom_site_label_H
    _geom_hbond_atom_site_label_A
    _geom_hbond_site_symmetry_A
    _geom_hbond_distance_DH
    _geom_hbond_distance_HA
    _geom_hbond_distance_DA
    _geom_hbond_angle_DHA
    N1A H1A N4B . 0.96 1.82 2.7773(14) 175
    N1B H1B N4A 1_565 0.95 1.84 2.7779(14) 170
data_global
_journal_date_recd_electronic     2010-12-09
_journal_date_accepted     2010-12-13
_journal_name_full     'Acta Crystallographica, Section E'
_journal_year     2011
_journal_volume     67
_journal_issue      1
_journal_page_first     o156
_journal_page_last     o156
_journal_paper_category     QO
_journal_coeditor_code     BX2337
_publ_contact_author_name     'Detert, Heiner'
_publ_contact_author_address
;
University Mainz
Duesbergweg 10-14
55099 Mainz
Germany
;
_publ_contact_author_email     'detert@uni-mainz.de'
_publ_contact_author_fax     '+496131-3925338'
_publ_contact_author_phone     '+496131-3924189'
_publ_section_title
;
5-Pentyl-1<i>H</i>-tetrazole
;
loop_
    _publ_author_name
    _publ_author_address
    'Rieth, Thorsten'
;
University Mainz
Duesbergweg 10-14
55099 Mainz
Germany
;
    'Schollmeyer, Dieter'
;
University Mainz
Duesbergweg 10-14
55099 Mainz
Germany
;
    'Detert, Heiner'
;
University Mainz
Duesbergweg 10-14
55099 Mainz
Germany
;
_publ_section_synopsis     .
