# Supplementary material for: 5-Pentyl-1H-tetra­zole
Source: Acta Crystallogr Sect E Struct Rep Online. 2010 Dec 18;67(Pt 1):o156. doi: 10.1107/S1600536810052244 (PMC3050224; doi:10.1107/S1600536810052244)
Supplement: Supplementary file 2 [file e-67-0o156-Isup2.hkl]

# 
# h,k,l, Fc-squared, Fo-squared, sigma(Fo-squared) and status flag 
# 
data_I
_shelx_title ' tr017 in P -1' 
_shelx_refln_list_code          4 
_shelx_F_calc_maximum      181.69 
_exptl_crystal_F_000       304.00 
_reflns_d_resolution_high  0.8206 
 
loop_ 
 _symmetry_equiv_pos_as_xyz 
 'x, y, z' 
 '-x, -y, -z' 
 
_cell_length_a     8.7812 
_cell_length_b     9.6770 
_cell_length_c    11.6143 
_cell_angle_alpha  93.136 
_cell_angle_beta  112.059 
_cell_angle_gamma 116.389 
 
_shelx_F_squared_multiplier     1.000 
 
loop_ 
 _refln_index_h 
 _refln_index_k 
 _refln_index_l 
 _refln_F_squared_calc 
 _refln_F_squared_meas 
 _refln_F_squared_sigma 
 _refln_observed_status 
   1   0   0       65.32       68.30      5.79 o 
   2   0   0    33011.51    39817.18   2993.11 o 
   3   0   0      177.47      165.48     15.27 o 
   4   0   0     4644.74     4274.65    320.31 o 
   5   0   0       84.52       84.11      5.50 o 
   6   0   0      741.81      699.05     69.07 o 
   7   0   0       16.07       16.21      1.50 o 
   8   0   0      106.85      103.02      7.57 o 
  -8   1   0        5.84        3.69      0.45 o 
  -7   1   0        4.57        3.73      0.49 o 
  -6   1   0        8.93        9.53      0.58 o 
  -5   1   0        0.16        0.25      0.23 o 
  -4   1   0        6.26        8.49      0.44 o 
  -3   1   0        3.70        4.22      0.25 o 
  -2   1   0       34.97       34.84      0.71 o 
  -1   1   0       12.09       15.39      0.33 o 
   0   1   0        2.14        4.67      0.14 o 
   1   1   0      102.05       92.42      1.32 o 
   2   1   0        0.04        0.09      0.16 o 
   3   1   0       39.33       44.06      1.14 o 
   4   1   0        1.49        1.63      0.30 o 
   5   1   0       30.32       36.35      1.11 o 
   6   1   0        2.23        3.12      0.40 o 
   7   1   0       20.43       19.77      0.80 o 
   8   1   0        0.75        1.24      0.23 o 
  -9   2   0       13.44       12.87      0.57 o 
  -8   2   0      141.90      135.08      2.83 o 
  -7   2   0       57.16       60.29      1.81 o 
  -6   2   0      702.74      704.69      8.93 o 
  -5   2   0      280.08      272.51      4.05 o 
  -4   2   0     2895.86     3102.10     32.25 o 
  -3   2   0     1216.39     1426.77     15.09 o 
  -2   2   0    10771.69    11799.68    137.91 o 
  -1   2   0     2707.91     2495.07     36.21 o 
   0   2   0     7006.23     7057.18     86.80 o 
   1   2   0     1360.16     1286.58     13.61 o 
   2   2   0      904.59      899.56     10.02 o 
   3   2   0      296.62      308.01      4.32 o 
   4   2   0       83.69       91.29      2.12 o 
   5   2   0       53.95       54.96      1.74 o 
   6   2   0        8.47        8.51      0.60 o 
   7   2   0       12.77       12.99      0.59 o 
  -9   3   0        4.84        4.60      0.40 o 
  -8   3   0        2.90        2.67      0.41 o 
  -7   3   0       22.16       22.11      0.90 o 
  -6   3   0        2.86        2.88      0.38 o 
  -5   3   0       21.68       27.03      0.82 o 
  -4   3   0        0.09       -0.02      0.22 o 
  -3   3   0       59.64       56.43      1.16 o 
  -2   3   0        0.54        1.02      0.14 o 
  -1   3   0        0.35        0.75      0.12 o 
   0   3   0       48.60       43.75      0.95 o 
   1   3   0       35.38       34.40      0.92 o 
   2   3   0       51.47       50.09      1.29 o 
   3   3   0        7.53        8.64      0.51 o 
   4   3   0       24.59       23.78      0.91 o 
   5   3   0        0.01        0.34      0.25 o 
   6   3   0        7.30        7.17      0.50 o 
   7   3   0        0.36        0.29      0.16 o 
  -9   4   0        4.42        4.30      0.40 o 
  -8   4   0       41.65       40.98      1.25 o 
  -7   4   0       25.65       23.53      0.95 o 
  -6   4   0      100.16      100.06      2.27 o 
  -5   4   0      161.02      142.77      2.60 o 
  -4   4   0      219.86      239.16      3.46 o 
  -3   4   0      671.41      732.86      8.33 o 
  -2   4   0      111.82      110.68      1.83 o 
  -1   4   0      926.91     1065.21     11.61 o 
   0   4   0       57.45       51.95      1.22 o 
   1   4   0      310.24      326.06      4.46 o 
   2   4   0       48.34       47.27      1.39 o 
   3   4   0       53.55       53.23      1.64 o 
   4   4   0       21.02       19.91      0.87 o 
   5   4   0        2.71        2.28      0.37 o 
   6   4   0        7.05        8.63      0.47 o 
  -9   5   0       27.43       25.17      0.89 o 
  -8   5   0        5.77        5.95      0.54 o 
  -7   5   0       38.40       38.94      1.23 o 
  -6   5   0       20.59       21.34      0.81 o 
  -5   5   0       31.73       31.62      0.94 o 
  -4   5   0       43.46       42.89      1.23 o 
  -3   5   0        2.52        3.55      0.30 o 
  -2   5   0        8.40       12.48      0.50 o 
  -1   5   0        1.96        3.04      0.29 o 
   0   5   0        0.08        0.18      0.14 o 
   1   5   0       10.52        9.77      0.55 o 
   2   5   0        0.17        0.99      0.24 o 
   3   5   0       10.84       10.11      0.62 o 
   4   5   0        0.40       -0.04      0.36 o 
   5   5   0        5.50        5.49      0.40 o 
  -9   6   0       12.27       11.50      0.64 o 
  -8   6   0       42.86       47.13      1.33 o 
  -7   6   0       81.26       75.21      2.07 o 
  -6   6   0       95.78       90.25      2.19 o 
  -5   6   0      280.10      277.26      4.31 o 
  -4   6   0      182.14      184.26      3.13 o 
  -3   6   0      466.67      504.64      6.47 o 
  -2   6   0      358.12      369.19      5.07 o 
  -1   6   0      264.73      275.54      4.16 o 
   0   6   0      308.82      298.79      4.55 o 
   1   6   0       40.57       40.33      1.18 o 
   2   6   0      135.12      130.95      2.85 o 
   3   6   0        0.14       -0.09      0.30 o 
   4   6   0       40.78       41.90      1.13 o 
  -9   7   0        2.10        2.22      0.36 o 
  -8   7   0       19.90       19.21      0.84 o 
  -7   7   0        0.00        0.19      0.29 o 
  -6   7   0       28.79       29.00      1.01 o 
  -5   7   0        1.58        1.92      0.37 o 
  -4   7   0       21.84       21.75      0.81 o 
  -3   7   0        0.27        0.47      0.22 o 
  -2   7   0        9.88       11.52      0.60 o 
  -1   7   0        0.99        1.72      0.29 o 
   0   7   0        3.56        4.79      0.44 o 
   1   7   0        3.20        3.52      0.41 o 
   2   7   0        2.15        2.38      0.34 o 
   3   7   0        1.72        1.73      0.29 o 
  -9   8   0        5.94        6.84      0.45 o 
  -8   8   0        2.27        2.64      0.33 o 
  -7   8   0       35.66       34.50      1.12 o 
  -6   8   0        2.76        3.65      0.44 o 
  -5   8   0       75.28       67.75      1.93 o 
  -4   8   0       77.96       77.13      2.05 o 
  -3   8   0       52.96       49.48      1.34 o 
  -2   8   0      196.68      202.72      3.69 o 
  -1   8   0        8.55        6.56      0.51 o 
   0   8   0      169.31      166.38      3.32 o 
   1   8   0        0.02        0.42      0.23 o 
   2   8   0       80.04       82.92      1.94 o 
  -9   9   0        1.25        1.23      0.25 o 
  -8   9   0        0.89        0.98      0.27 o 
  -7   9   0        0.33        1.08      0.27 o 
  -6   9   0        4.40        3.82      0.40 o 
  -5   9   0        0.93        0.87      0.33 o 
  -4   9   0       14.01       12.34      0.68 o 
  -3   9   0        2.62        3.33      0.40 o 
  -2   9   0        8.31        7.95      0.55 o 
  -1   9   0        1.01        0.99      0.29 o 
   0   9   0        2.13        3.05      0.36 o 
   1   9   0        0.11        0.03      0.27 o 
  -8  10   0       16.10       15.82      0.63 o 
  -7  10   0        3.05        2.95      0.34 o 
  -6  10   0       82.53       76.87      1.99 o 
  -5  10   0        3.31        4.17      0.44 o 
  -4  10   0      144.26      137.05      2.82 o 
  -3  10   0       20.80       21.55      0.84 o 
  -2  10   0      122.53      124.25      2.56 o 
  -1  10   0       26.01       26.65      0.85 o 
   0  10   0       67.72       70.02      1.53 o 
  -7  11   0        4.78        5.80      0.37 o 
  -6  11   0        9.20        7.18      0.44 o 
  -5  11   0        2.26        3.43      0.34 o 
  -4  11   0        6.52        6.75      0.44 o 
  -3  11   0        0.01        0.09      0.20 o 
  -2  11   0        0.53        0.51      0.18 o 
   2 -11   1        3.96        3.93      0.33 o 
   3 -11   1        4.46        4.81      0.38 o 
   4 -11   1        7.56        7.60      0.49 o 
   5 -11   1        5.46        6.40      0.40 o 
   6 -11   1        5.97        6.88      0.42 o 
   7 -11   1        1.07        1.03      0.22 o 
   0 -10   1       67.20       69.12      1.62 o 
   1 -10   1       65.52       59.40      1.62 o 
   2 -10   1      115.96      120.78      2.54 o 
   3 -10   1       75.51       70.21      1.89 o 
   4 -10   1      151.98      166.91      3.20 o 
   5 -10   1       62.40       58.96      1.73 o 
   6 -10   1      151.36      156.60      3.00 o 
   7 -10   1       29.36       28.65      0.89 o 
   8 -10   1       88.33       92.61      1.91 o 
  -2  -9   1        0.00       -0.13      0.21 o 
  -1  -9   1        8.22        8.75      0.50 o 
   0  -9   1        4.65        4.44      0.43 o 
   1  -9   1       16.04       18.35      0.79 o 
   2  -9   1       11.58       11.47      0.65 o 
   3  -9   1       15.51       16.03      0.79 o 
   4  -9   1       16.81       16.06      0.78 o 
   5  -9   1       12.57       11.54      0.67 o 
   6  -9   1       25.76       26.73      0.98 o 
   7  -9   1       13.72       14.51      0.70 o 
   8  -9   1       20.60       19.51      0.75 o 
   9  -9   1       11.24       11.10      0.48 o 
  -3  -8   1        0.11       -0.24      0.24 o 
  -2  -8   1      134.11      131.73      2.63 o 
  -1  -8   1        0.33        0.47      0.24 o 
   0  -8   1      302.30      295.13      4.81 o 
   1  -8   1        7.23        7.91      0.57 o 
   2  -8   1      441.10      464.97      6.56 o 
   3  -8   1       14.76       20.03      0.83 o 
   4  -8   1      453.96      477.89      6.71 o 
   5  -8   1        7.57        8.47      0.60 o 
   6  -8   1      244.13      245.97      4.27 o 
   7  -8   1        0.52        0.00      0.38 o 
   8  -8   1       57.87       57.12      1.67 o 
   9  -8   1        0.32       -0.03      0.26 o 
  -4  -7   1        0.00        0.16      0.15 o 
  -3  -7   1        3.10        3.11      0.34 o 
  -2  -7   1        1.76        1.09      0.32 o 
  -1  -7   1        6.12        5.52      0.48 o 
   0  -7   1        8.95        8.59      0.57 o 
   1  -7   1        3.54        2.85      0.36 o 
   2  -7   1       17.49       19.47      0.78 o 
   3  -7   1        4.09        5.15      0.39 o 
   4  -7   1       31.92       31.66      1.00 o 
   5  -7   1       39.70       39.32      1.17 o 
   6  -7   1       20.68       20.74      0.87 o 
   7  -7   1       50.69       51.71      1.42 o 
   8  -7   1        4.04        4.71      0.45 o 
   9  -7   1       29.23       29.40      0.90 o 
  -5  -6   1        0.02        0.09      0.21 o 
  -4  -6   1       23.77       23.45      0.84 o 
  -3  -6   1        8.39       10.68      0.64 o 
  -2  -6   1      139.39      132.76      2.85 o 
  -1  -6   1       43.46       43.35      1.22 o 
   0  -6   1      480.13      492.66      6.56 o 
   1  -6   1       60.85       64.02      1.62 o 
   2  -6   1      800.55      863.74     10.14 o 
   3  -6   1       18.21       18.67      0.69 o 
   4  -6   1      366.09      362.92      5.12 o 
   5  -6   1        0.40        1.62      0.32 o 
   6  -6   1       72.56       63.26      1.84 o 
   7  -6   1        6.09        6.16      0.51 o 
   8  -6   1        5.29        4.08      0.42 o 
   9  -6   1        2.85        2.27      0.34 o 
  -5  -5   1        0.04        0.29      0.22 o 
  -4  -5   1        0.61        0.76      0.31 o 
  -3  -5   1        1.04        1.35      0.30 o 
  -2  -5   1       15.05       15.12      0.69 o 
  -1  -5   1        2.77        2.48      0.30 o 
   0  -5   1       51.03       55.23      1.40 o 
   1  -5   1        1.19        2.03      0.24 o 
   2  -5   1       77.20       87.66      1.74 o 
   3  -5   1      142.92      154.67      2.57 o 
   4  -5   1       39.56       40.76      1.22 o 
   5  -5   1      136.00      130.47      2.57 o 
   6  -5   1        3.62        4.70      0.41 o 
   7  -5   1       58.96       56.17      1.50 o 
   8  -5   1        0.18        0.03      0.26 o 
   9  -5   1       19.17       15.10      0.64 o 
  -6  -4   1       12.64       13.58      0.63 o 
  -5  -4   1        8.24        8.90      0.57 o 
  -4  -4   1       55.58       52.47      1.41 o 
  -3  -4   1       19.62       18.28      0.76 o 
  -2  -4   1      163.04      143.48      2.63 o 
  -1  -4   1        6.51        5.81      0.35 o 
   0  -4   1      229.91      248.29      3.40 o 
   1  -4   1       39.62       53.47      1.16 o 
   2  -4   1        7.92        5.56      0.30 o 
   3  -4   1      100.82      118.15      2.02 o 
   4  -4   1       84.19       90.56      1.84 o 
   5  -4   1       56.67       57.99      1.56 o 
   6  -4   1       45.84       50.94      1.58 o 
   7  -4   1       22.03       20.63      0.89 o 
   8  -4   1       20.81       18.51      0.82 o 
   9  -4   1        7.04        7.35      0.47 o 
  -7  -3   1        0.87        0.74      0.20 o 
  -6  -3   1        0.02        0.06      0.23 o 
  -5  -3   1        2.12        1.94      0.32 o 
  -4  -3   1        0.65        0.67      0.26 o 
  -3  -3   1        0.01        0.56      0.21 o 
  -2  -3   1       12.89       11.83      0.48 o 
  -1  -3   1        2.73        5.69      0.29 o 
   0  -3   1       48.01       48.96      1.00 o 
   1  -3   1      299.27      309.93      3.73 o 
   2  -3   1        0.10        0.44      0.13 o 
   3  -3   1      335.74      334.78      4.23 o 
   4  -3   1        9.70       11.20      0.49 o 
   5  -3   1       61.00       68.38      1.70 o 
   6  -3   1        9.58        9.82      0.59 o 
   7  -3   1       13.87       13.73      0.75 o 
   8  -3   1        5.03        4.85      0.44 o 
   9  -3   1        1.01        1.20      0.24 o 
  -7  -2   1        2.44        2.63      0.35 o 
  -6  -2   1        6.21        6.78      0.55 o 
  -5  -2   1       18.98       20.76      0.86 o 
  -4  -2   1      142.66      146.77      2.76 o 
  -3  -2   1      143.15      142.11      2.44 o 
  -2  -2   1      806.76      757.42      8.51 o 
  -1  -2   1      680.10      662.73      7.28 o 
   0  -2   1     3874.45     3788.68     51.51 o 
   1  -2   1     1356.64     1294.13     23.24 o 
   2  -2   1     2218.69     1977.40     34.26 o 
   3  -2   1      861.89      836.68      9.28 o 
   4  -2   1       90.28       94.94      1.85 o 
   5  -2   1      234.96      235.85      3.76 o 
   6  -2   1        0.50       -0.09      0.41 o 
   7  -2   1       38.20       37.70      1.21 o 
   8  -2   1        2.96        3.31      0.40 o 
  -8  -1   1        0.61        0.69      0.26 o 
  -7  -1   1        0.16        0.38      0.25 o 
  -6  -1   1        1.06        1.98      0.27 o 
  -5  -1   1        2.50        2.13      0.35 o 
  -4  -1   1        0.83        0.81      0.25 o 
  -3  -1   1       13.60       16.19      0.53 o 
  -2  -1   1        7.57        6.80      0.28 o 
  -1  -1   1      393.18      330.86      3.72 o 
   0  -1   1      166.18      148.14      1.73 o 
   1  -1   1      424.64      345.81      3.82 o 
   2  -1   1       67.36       62.35      1.09 o 
   3  -1   1        2.25        1.39      0.20 o 
   4  -1   1        2.56        3.03      0.33 o 
   5  -1   1        2.48        1.49      0.33 o 
   6  -1   1        0.17        0.43      0.26 o 
   7  -1   1        0.01       -0.09      0.33 o 
   8  -1   1        0.13        0.36      0.28 o 
  -8   0   1        0.68        1.45      0.21 o 
  -7   0   1       30.42       27.01      2.51 o 
  -6   0   1       13.27       12.98      0.96 o 
  -5   0   1      297.37      242.35     26.44 o 
  -4   0   1        5.86        5.69      0.26 o 
  -3   0   1     1300.41     1096.77     97.20 o 
  -2   0   1       64.48       55.42      3.01 o 
  -1   0   1     1655.49     1520.08     18.19 o 
   0   0   1     1797.49     1756.08     72.32 o 
   1   0   1      894.53      773.07     93.25 o 
   2   0   1     3816.86     3286.23    500.96 o 
   3   0   1      238.88      195.54     17.93 o 
   4   0   1     1471.32     1318.43    179.29 o 
   5   0   1        4.32        2.62      0.42 o 
   6   0   1      430.07      403.28     39.79 o 
   7   0   1        3.35        2.74      0.32 o 
   8   0   1       97.94       98.24      7.89 o 
  -9   1   1        0.05        0.05      0.24 o 
  -8   1   1        5.34        3.96      0.45 o 
  -7   1   1        5.05        6.09      0.51 o 
  -6   1   1        4.83        5.47      0.46 o 
  -5   1   1       16.79       20.73      0.74 o 
  -4   1   1        3.15        6.78      0.36 o 
  -3   1   1       55.39       55.61      1.09 o 
  -2   1   1      218.79      192.78      2.36 o 
  -1   1   1      161.95      151.55      1.79 o 
   0   1   1      199.16      169.16      2.02 o 
   1   1   1       22.87       21.63      0.57 o 
   2   1   1        2.75        2.38      0.20 o 
   3   1   1       15.77       17.97      0.62 o 
   4   1   1        1.35        0.85      0.28 o 
   5   1   1       22.14       22.17      0.89 o 
   6   1   1        1.13        0.74      0.36 o 
   7   1   1       19.81       19.48      0.75 o 
  -9   2   1        6.49        6.91      0.44 o 
  -8   2   1       10.24        9.73      0.61 o 
  -7   2   1       25.31       28.67      1.03 o 
  -6   2   1        4.27        5.04      0.45 o 
  -5   2   1      129.08      116.82      2.23 o 
  -4   2   1       38.53       40.36      1.04 o 
  -3   2   1      866.82      815.86      8.91 o 
  -2   2   1      611.63      630.31      6.84 o 
  -1   2   1     2954.78     3013.78     42.76 o 
   0   2   1     1766.80     1781.87     30.98 o 
   1   2   1     1892.28     1877.93     36.12 o 
   2   2   1      784.18      781.93      8.96 o 
   3   2   1      513.57      515.42      6.62 o 
   4   2   1      164.77      167.58      3.16 o 
   5   2   1      125.13      121.83      2.74 o 
   6   2   1       20.42       20.60      0.86 o 
   7   2   1       22.75       20.91      0.72 o 
  -9   3   1        2.88        2.78      0.34 o 
  -8   3   1       28.53       29.63      1.05 o 
  -7   3   1        1.80        1.56      0.37 o 
  -6   3   1      102.39      105.27      2.29 o 
  -5   3   1        2.03        1.96      0.24 o 
  -4   3   1      250.42      250.42      3.45 o 
  -3   3   1       47.18       47.14      1.03 o 
  -2   3   1      183.08      207.35      2.71 o 
  -1   3   1       83.90       86.61      1.43 o 
   0   3   1      160.73      174.74      2.49 o 
   1   3   1        1.77        1.30      0.19 o 
   2   3   1      162.24      158.29      2.73 o 
   3   3   1       12.05        9.98      0.55 o 
   4   3   1       85.10       86.98      2.23 o 
   5   3   1        6.83        6.83      0.51 o 
   6   3   1       38.81       44.94      1.38 o 
 -10   4   1       24.20       25.80      0.77 o 
  -9   4   1        0.26        0.04      0.28 o 
  -8   4   1       63.65       69.32      2.00 o 
  -7   4   1        0.05        0.04      0.29 o 
  -6   4   1      101.79      103.42      2.28 o 
  -5   4   1        1.73        2.96      0.29 o 
  -4   4   1       64.44       72.95      1.54 o 
  -3   4   1       95.99      102.46      1.79 o 
  -2   4   1       32.81       45.49      1.06 o 
  -1   4   1      168.27      170.74      2.55 o 
   0   4   1       53.41       63.35      1.42 o 
   1   4   1       65.02       54.06      1.42 o 
   2   4   1       17.79       19.93      0.76 o 
   3   4   1       54.37       48.24      1.32 o 
   4   4   1       10.13       10.01      0.67 o 
   5   4   1       31.79       37.05      1.09 o 
   6   4   1        3.30        3.12      0.28 o 
 -10   5   1        9.23        9.46      0.47 o 
  -9   5   1        7.62        8.24      0.57 o 
  -8   5   1       22.67       24.64      0.95 o 
  -7   5   1       66.97       65.45      1.89 o 
  -6   5   1       46.32       48.01      1.26 o 
  -5   5   1      207.43      226.33      3.58 o 
  -4   5   1       26.74       30.59      0.84 o 
  -3   5   1      278.44      308.50      4.20 o 
  -2   5   1       11.82       16.29      0.57 o 
  -1   5   1      123.44      137.61      2.41 o 
   0   5   1       50.65       58.74      1.52 o 
   1   5   1       32.33       35.78      1.05 o 
   2   5   1       65.27       62.22      1.81 o 
   3   5   1        5.11        5.66      0.49 o 
   4   5   1       29.69       29.67      1.00 o 
   5   5   1        2.09        2.17      0.28 o 
 -10   6   1        1.16        1.12      0.25 o 
  -9   6   1        3.51        3.32      0.41 o 
  -8   6   1        6.79        5.61      0.49 o 
  -7   6   1       14.82       13.46      0.71 o 
  -6   6   1       15.84       16.66      0.74 o 
  -5   6   1      114.57      104.75      2.26 o 
  -4   6   1       12.14       16.30      0.65 o 
  -3   6   1      495.16      536.67      6.83 o 
  -2   6   1        0.37        0.73      0.24 o 
  -1   6   1      621.69      617.39      7.81 o 
   0   6   1        0.51        0.81      0.27 o 
   1   6   1      395.46      373.68      5.60 o 
   2   6   1        0.47        0.05      0.36 o 
   3   6   1      159.66      156.34      3.08 o 
   4   6   1        0.70        0.89      0.22 o 
 -10   7   1        0.48        0.71      0.21 o 
  -9   7   1       21.93       24.31      0.88 o 
  -8   7   1        2.65        2.87      0.39 o 
  -7   7   1       44.97       44.31      1.32 o 
  -6   7   1        4.45        3.47      0.44 o 
  -5   7   1       54.35       54.27      1.66 o 
  -4   7   1        0.28       -0.12      0.29 o 
  -3   7   1       24.58       25.92      0.89 o 
  -2   7   1        9.64        8.76      0.53 o 
  -1   7   1        8.18        7.02      0.53 o 
   0   7   1       15.12       13.99      0.73 o 
   1   7   1        2.66        2.90      0.36 o 
   2   7   1       11.23       11.58      0.65 o 
   3   7   1        1.46        1.65      0.25 o 
  -9   8   1        3.05        2.87      0.35 o 
  -8   8   1       40.15       36.81      1.14 o 
  -7   8   1        8.35       10.11      0.69 o 
  -6   8   1      107.72       92.72      2.35 o 
  -5   8   1      166.26      173.43      3.35 o 
  -4   8   1      125.78      116.46      2.60 o 
  -3   8   1      384.00      418.32      6.07 o 
  -2   8   1       33.69       27.35      1.00 o 
  -1   8   1      324.36      326.26      5.15 o 
   0   8   1        0.78       -0.05      0.31 o 
   1   8   1      153.46      154.11      2.99 o 
   2   8   1        1.56        1.69      0.26 o 
  -9   9   1        0.62        0.97      0.19 o 
  -8   9   1        0.76        1.10      0.28 o 
  -7   9   1        0.72        0.66      0.28 o 
  -6   9   1       18.33       17.99      0.81 o 
  -5   9   1        1.88        1.86      0.33 o 
  -4   9   1       37.98       39.91      1.21 o 
  -3   9   1        8.24        7.08      0.53 o 
  -2   9   1       19.33       19.86      0.84 o 
  -1   9   1        9.88        9.04      0.56 o 
   0   9   1        3.37        3.18      0.34 o 
   1   9   1        5.31        5.71      0.37 o 
  -8  10   1       46.33       45.86      1.35 o 
  -7  10   1      238.33      238.84      3.88 o 
  -6  10   1       25.86       27.97      0.95 o 
  -5  10   1      339.29      341.20      5.14 o 
  -4  10   1        0.38        0.86      0.31 o 
  -3  10   1      212.82      218.82      3.72 o 
  -2  10   1        8.37        7.55      0.50 o 
  -1  10   1       65.21       63.12      1.56 o 
  -7  11   1        0.01        0.11      0.26 o 
  -6  11   1       18.31       17.87      0.66 o 
  -5  11   1        1.30        1.67      0.30 o 
  -4  11   1        2.48        2.50      0.30 o 
  -3  11   1        0.66        1.14      0.24 o 
   2 -11   2        1.05        0.55      0.18 o 
   3 -11   2        1.10        1.07      0.24 o 
   4 -11   2        1.59        0.63      0.25 o 
   5 -11   2        0.25        0.09      0.27 o 
   6 -11   2        1.79        1.35      0.26 o 
   7 -11   2        0.02       -0.04      0.17 o 
   0 -10   2       27.45       27.95      0.83 o 
   1 -10   2       80.35       79.95      1.94 o 
   2 -10   2       53.19       55.89      1.63 o 
   3 -10   2       71.85       69.90      1.89 o 
   4 -10   2       56.79       58.89      1.73 o 
   5 -10   2       45.33       44.90      1.22 o 
   6 -10   2       49.70       53.53      1.57 o 
   7 -10   2       23.36       22.74      0.78 o 
   8 -10   2       40.76       42.82      1.15 o 
  -2  -9   2       21.35       22.18      0.69 o 
  -1  -9   2        0.41        0.51      0.21 o 
   0  -9   2       36.91       36.32      1.10 o 
   1  -9   2        0.07        0.23      0.35 o 
   2  -9   2       32.35       29.78      1.05 o 
   3  -9   2        0.83        1.25      0.31 o 
   4  -9   2       22.51       23.81      0.91 o 
   5  -9   2        4.30        3.93      0.47 o 
   6  -9   2       12.93       11.82      0.66 o 
   7  -9   2        3.47        2.98      0.37 o 
   8  -9   2        2.34        2.52      0.32 o 
  -3  -8   2        4.22        3.43      0.33 o 
  -2  -8   2      119.73      111.38      2.44 o 
  -1  -8   2       22.59       21.54      0.88 o 
   0  -8   2      222.67      203.68      3.73 o 
   1  -8   2       33.15       35.09      1.13 o 
   2  -8   2      266.13      247.55      4.20 o 
   3  -8   2       24.36       25.09      0.95 o 
   4  -8   2      315.87      328.08      5.12 o 
   5  -8   2       15.62       14.49      0.77 o 
   6  -8   2      319.83      328.25      5.17 o 
   7  -8   2        8.17        7.21      0.53 o 
   8  -8   2      168.63      177.60      3.17 o 
   9  -8   2        3.99        3.73      0.33 o 
  -4  -7   2       46.79       46.50      1.31 o 
  -3  -7   2        0.16        0.24      0.23 o 
  -2  -7   2      111.49      107.82      2.54 o 
  -1  -7   2        0.73        0.59      0.30 o 
   0  -7   2      169.04      164.32      3.18 o 
   1  -7   2        2.98        4.17      0.41 o 
   2  -7   2      149.45      155.75      2.96 o 
   3  -7   2       15.34       27.06      0.92 o 
   4  -7   2      108.87      103.68      2.36 o 
   5  -7   2       19.15       23.80      0.91 o 
   6  -7   2       42.35       37.63      1.22 o 
   7  -7   2        2.62        3.49      0.46 o 
   8  -7   2        7.58        7.13      0.52 o 
   9  -7   2        0.25       -0.23      0.23 o 
  -5  -6   2       17.93       19.89      0.69 o 
  -4  -6   2        4.49        5.29      0.46 o 
  -3  -6   2       37.84       36.16      1.16 o 
  -2  -6   2        2.48        2.44      0.35 o 
  -1  -6   2       31.81       26.82      0.93 o 
   0  -6   2        9.13        8.78      0.51 o 
   1  -6   2        4.42        5.05      0.40 o 
   2  -6   2      226.74      259.04      3.93 o 
   3  -6   2        0.03        0.20      0.25 o 
   4  -6   2      599.17      587.19      7.55 o 
   5  -6   2        1.37        1.23      0.29 o 
   6  -6   2      348.06      345.68      5.35 o 
   7  -6   2        4.26        4.09      0.43 o 
   8  -6   2      128.56      120.29      2.61 o 
   9  -6   2        3.71        3.72      0.32 o 
  -6  -5   2       15.33       15.34      0.57 o 
  -5  -5   2        1.78        1.24      0.35 o 
  -4  -5   2       29.86       31.54      1.08 o 
  -3  -5   2        8.81       12.75      0.68 o 
  -2  -5   2       48.89       48.40      1.48 o 
  -1  -5   2       30.44       40.23      1.26 o 
   0  -5   2       85.69       89.07      1.85 o 
   1  -5   2       96.08      127.27      2.25 o 
   2  -5   2       46.72       45.07      1.21 o 
   3  -5   2      285.41      317.23      4.40 o 
   4  -5   2        0.25        1.05      0.26 o 
   5  -5   2       97.56      104.64      2.33 o 
   6  -5   2        3.27        3.37      0.45 o 
   7  -5   2       12.86       12.13      0.67 o 
   8  -5   2        0.56        0.59      0.27 o 
   9  -5   2        0.63        0.53      0.21 o 
  -6  -4   2        4.30        2.91      0.34 o 
  -5  -4   2        4.55        4.89      0.47 o 
  -4  -4   2        0.22        2.25      0.32 o 
  -3  -4   2       42.52       42.09      1.15 o 
  -2  -4   2       59.11       72.67      1.71 o 
  -1  -4   2       87.53       82.98      1.70 o 
   0  -4   2      436.66      474.76      5.76 o 
   1  -4   2       34.09       30.10      0.85 o 
   2  -4   2     1232.60     1252.36     13.59 o 
   3  -4   2        3.19        2.96      0.27 o 
   4  -4   2      443.44      450.70      5.87 o 
   5  -4   2        0.02        0.27      0.31 o 
   6  -4   2       80.31       79.14      2.09 o 
   7  -4   2        2.31        1.87      0.38 o 
   8  -4   2       10.40        9.74      0.58 o 
   9  -4   2        1.48        1.60      0.26 o 
  -7  -3   2        0.05        0.03      0.25 o 
  -6  -3   2        2.00        2.22      0.35 o 
  -5  -3   2        0.75        1.49      0.25 o 
  -4  -3   2        5.63        4.72      0.41 o 
  -3  -3   2       13.52       16.15      0.63 o 
  -2  -3   2       22.95       21.47      0.64 o 
  -1  -3   2       10.18       11.80      0.42 o 
   0  -3   2       48.64       48.35      1.01 o 
   1  -3   2      115.62      108.07      1.69 o 
   2  -3   2        4.58        3.18      0.23 o 
   3  -3   2       17.92       21.01      0.62 o 
   4  -3   2        0.37       -0.06      0.20 o 
   5  -3   2        0.19        0.33      0.19 o 
   6  -3   2        1.38        1.21      0.37 o 
   7  -3   2        0.03        0.77      0.28 o 
   8  -3   2        3.87        4.08      0.39 o 
  -8  -2   2        0.02       -0.09      0.21 o 
  -7  -2   2        1.38        0.76      0.31 o 
  -6  -2   2        4.00        5.58      0.48 o 
  -5  -2   2        0.24        0.20      0.16 o 
  -4  -2   2       45.90       50.95      1.45 o 
  -3  -2   2        1.95        3.00      0.28 o 
  -2  -2   2       89.22       81.61      1.49 o 
  -1  -2   2       70.42       71.36      1.23 o 
   0  -2   2      128.99      119.85      1.67 o 
   1  -2   2      270.26      272.52      3.28 o 
   2  -2   2       24.13       19.59      0.61 o 
   3  -2   2      270.31      273.35      3.69 o 
   4  -2   2       59.39       65.43      1.58 o 
   5  -2   2      127.17      127.83      2.62 o 
   6  -2   2       22.25       23.78      0.94 o 
   7  -2   2       47.51       43.20      1.31 o 
   8  -2   2        4.35        3.76      0.40 o 
  -8  -1   2        1.45        2.36      0.30 o 
  -7  -1   2        3.30        4.03      0.42 o 
  -6  -1   2       14.47       15.71      0.74 o 
  -5  -1   2       96.06       91.19      2.11 o 
  -4  -1   2       93.93       81.16      1.75 o 
  -3  -1   2      387.20      352.31      4.45 o 
  -2  -1   2      308.88      264.27      3.28 o 
  -1  -1   2      924.60      837.46      8.86 o 
   0  -1   2      304.52      282.66      3.22 o 
   1  -1   2      721.70      674.91      7.29 o 
   2  -1   2      236.96      206.47      2.77 o 
   3  -1   2      295.79      262.84      3.64 o 
   4  -1   2       54.24       64.34      1.61 o 
   5  -1   2       90.02       78.25      2.00 o 
   6  -1   2        9.23        8.23      0.58 o 
   7  -1   2       33.95       27.26      1.00 o 
   8  -1   2        0.26        0.32      0.20 o 
  -9   0   2        0.00       -0.05      0.14 o 
  -8   0   2        1.82        0.99      0.21 o 
  -7   0   2        3.47        3.12      0.29 o 
  -6   0   2        0.08        0.20      0.20 o 
  -5   0   2       76.28       68.45      5.07 o 
  -4   0   2        7.93        7.42      0.48 o 
  -3   0   2      703.78      613.59     25.67 o 
  -2   0   2       42.80       40.60      0.56 o 
  -1   0   2     2801.94     2681.59     26.18 o 
   0   0   2      114.68       96.57      4.46 o 
   1   0   2     3397.72     3044.45    315.73 o 
   2   0   2        0.00        0.04      0.47 o 
   3   0   2     1105.38      977.93     95.71 o 
   4   0   2       32.01       27.41      4.07 o 
   5   0   2      196.22      165.11     18.98 o 
   6   0   2       39.86       36.85      4.00 o 
   7   0   2       15.13       13.89      1.07 o 
  -9   1   2        7.63        8.71      0.48 o 
  -8   1   2        0.34        0.26      0.36 o 
  -7   1   2       58.52       56.16      1.77 o 
  -6   1   2        1.48        0.98      0.29 o 
  -5   1   2      227.50      222.54      3.45 o 
  -4   1   2       12.49       11.09      0.44 o 
  -3   1   2      867.46      813.37      8.88 o 
  -2   1   2       60.89       55.81      0.95 o 
  -1   1   2     1198.92     1213.87     21.38 o 
   0   1   2       72.74       66.84      1.08 o 
   1   1   2      836.23      819.96      8.96 o 
   2   1   2      120.40      104.42      1.86 o 
   3   1   2      256.83      255.94      3.82 o 
   4   1   2       51.74       48.20      1.52 o 
   5   1   2       57.35       59.07      1.80 o 
   6   1   2       24.34       24.79      0.94 o 
   7   1   2        9.61       10.54      0.52 o 
  -9   2   2        0.69        1.21      0.26 o 
  -8   2   2        1.09        0.89      0.30 o 
  -7   2   2        2.60        2.34      0.36 o 
  -6   2   2       22.51       22.39      0.80 o 
  -5   2   2        0.18        0.30      0.14 o 
  -4   2   2      160.48      155.86      2.40 o 
  -3   2   2        6.05        7.22      0.30 o 
  -2   2   2      425.47      444.03      5.02 o 
  -1   2   2        4.03        6.92      0.26 o 
   0   2   2       45.08       43.75      0.93 o 
   1   2   2       15.00       13.95      0.48 o 
   2   2   2        7.32        8.81      0.45 o 
   3   2   2       45.71       45.88      1.40 o 
   4   2   2       22.04       23.11      0.91 o 
   5   2   2       71.09       72.44      2.06 o 
   6   2   2       13.36       14.68      0.69 o 
 -10   3   2        0.41        0.53      0.17 o 
  -9   3   2        1.52        1.82      0.34 o 
  -8   3   2        0.19        0.25      0.24 o 
  -7   3   2        5.10        5.51      0.47 o 
  -6   3   2        0.80        0.78      0.26 o 
  -5   3   2       27.21       26.07      0.77 o 
  -4   3   2        0.38        2.59      0.23 o 
  -3   3   2       27.98       27.38      0.77 o 
  -2   3   2       19.14       19.33      0.60 o 
  -1   3   2      132.10      148.68      2.19 o 
   0   3   2       63.58       60.44      1.28 o 
   1   3   2      176.23      175.76      2.81 o 
   2   3   2       26.15       22.05      0.76 o 
   3   3   2       56.12       51.48      1.62 o 
   4   3   2       23.80       21.07      0.89 o 
   5   3   2        8.30        9.06      0.56 o 
   6   3   2        5.34        5.11      0.38 o 
 -10   4   2       12.34       14.68      0.60 o 
  -9   4   2        0.04        0.00      0.30 o 
  -8   4   2       92.56      101.08      2.45 o 
  -7   4   2        3.27        3.73      0.41 o 
  -6   4   2      384.62      397.98      5.57 o 
  -5   4   2       29.31       29.20      0.84 o 
  -4   4   2      611.31      669.79      7.86 o 
  -3   4   2       18.61       19.63      0.59 o 
  -2   4   2      302.55      355.38      4.50 o 
  -1   4   2       27.87       32.01      0.94 o 
   0   4   2      224.53      248.33      3.63 o 
   1   4   2       67.47       65.94      1.67 o 
   2   4   2       81.43       86.89      2.11 o 
   3   4   2       60.84       55.28      1.47 o 
   4   4   2       13.19       14.52      0.75 o 
   5   4   2       16.28       15.80      0.65 o 
 -10   5   2        6.51        6.41      0.44 o 
  -9   5   2        1.57        2.20      0.35 o 
  -8   5   2       18.64       18.45      0.84 o 
  -7   5   2       32.50       36.73      1.14 o 
  -6   5   2       44.35       49.12      1.48 o 
  -5   5   2      131.24      162.85      2.85 o 
  -4   5   2       17.07       19.03      0.66 o 
  -3   5   2      244.99      312.14      4.29 o 
  -2   5   2       52.10       52.55      1.34 o 
  -1   5   2      326.33      381.17      5.14 o 
   0   5   2       71.35       68.13      1.73 o 
   1   5   2      197.25      201.38      3.57 o 
   2   5   2       53.37       48.48      1.35 o 
   3   5   2       47.53       49.15      1.37 o 
   4   5   2       15.48       14.31      0.66 o 
 -10   6   2        0.86        1.15      0.26 o 
  -9   6   2        0.04        0.57      0.28 o 
  -8   6   2        3.93        2.97      0.41 o 
  -7   6   2        0.45        0.33      0.26 o 
  -6   6   2       13.57       10.37      0.59 o 
  -5   6   2       24.14       24.65      0.85 o 
  -4   6   2       54.99       51.44      1.45 o 
  -3   6   2      137.43      139.61      2.61 o 
  -2   6   2       24.54       19.50      0.73 o 
  -1   6   2       70.84       74.42      1.88 o 
   0   6   2        0.03        0.20      0.23 o 
   1   6   2       17.89       18.54      0.81 o 
   2   6   2        0.30        0.14      0.33 o 
   3   6   2        0.32        0.40      0.22 o 
   4   6   2        0.07        0.22      0.15 o 
 -10   7   2        0.06        0.05      0.20 o 
  -9   7   2       13.41       14.17      0.68 o 
  -8   7   2        2.74        2.75      0.45 o 
  -7   7   2       49.93       58.58      1.83 o 
  -6   7   2       38.12       41.28      1.22 o 
  -5   7   2      121.34      142.70      2.87 o 
  -4   7   2      166.48      167.58      3.14 o 
  -3   7   2      107.60      122.00      2.57 o 
  -2   7   2      140.34      140.82      2.85 o 
  -1   7   2       38.02       40.78      1.20 o 
   0   7   2       59.46       55.31      1.75 o 
   1   7   2        9.54       10.87      0.64 o 
   2   7   2       11.70       12.48      0.62 o 
   3   7   2        2.47        2.79      0.26 o 
 -10   8   2        4.12        3.51      0.32 o 
  -9   8   2      210.33      208.66      3.55 o 
  -8   8   2        2.19        1.43      0.35 o 
  -7   8   2      491.36      495.34      6.99 o 
  -6   8   2        2.57        2.08      0.40 o 
  -5   8   2      683.15      672.04      8.77 o 
  -4   8   2       42.64       41.50      1.24 o 
  -3   8   2      381.14      381.96      5.71 o 
  -2   8   2       61.69       57.52      1.79 o 
  -1   8   2       68.84       61.06      1.84 o 
   0   8   2       27.21       28.35      0.98 o 
   1   8   2        0.31        0.00      0.28 o 
   2   8   2        5.22        5.13      0.34 o 
  -9   9   2        3.60        4.26      0.38 o 
  -8   9   2       29.03       26.83      0.92 o 
  -7   9   2        8.94        9.43      0.61 o 
  -6   9   2       50.92       46.99      1.30 o 
  -5   9   2       16.36       14.78      0.75 o 
  -4   9   2       19.25       20.24      0.86 o 
  -3   9   2       19.99       17.88      0.79 o 
  -2   9   2        0.02       -0.33      0.33 o 
  -1   9   2       17.52       14.99      0.72 o 
   0   9   2        2.18        2.59      0.31 o 
  -9  10   2       45.11       46.96      1.21 o 
  -8  10   2       83.23       80.99      1.87 o 
  -7  10   2       35.02       34.61      1.01 o 
  -6  10   2      140.80      144.01      2.83 o 
  -5  10   2        1.14        1.19      0.31 o 
  -4  10   2      113.54      116.80      2.51 o 
  -3  10   2       16.12       16.74      0.71 o 
  -2  10   2       38.02       36.62      1.00 o 
  -1  10   2       29.02       30.39      0.81 o 
  -7  11   2        1.82        2.16      0.27 o 
  -6  11   2        5.35        2.85      0.30 o 
  -5  11   2        7.88        7.72      0.47 o 
  -4  11   2        0.47        0.00      0.27 o 
  -3  11   2       12.75       12.00      0.50 o 
   2 -11   3        0.81        0.56      0.24 o 
   3 -11   3        3.00        3.77      0.33 o 
   4 -11   3        2.82        2.08      0.29 o 
   5 -11   3       12.25       11.57      0.53 o 
   6 -11   3        2.29        1.84      0.26 o 
   0 -10   3        0.12        0.74      0.22 o 
   1 -10   3      125.97      123.73      2.52 o 
   2 -10   3        9.08       11.27      0.60 o 
   3 -10   3      169.17      180.17      3.31 o 
   4 -10   3       24.12       22.66      0.88 o 
   5 -10   3      125.19      131.86      2.67 o 
   6 -10   3       12.30       11.77      0.58 o 
   7 -10   3       60.40       64.29      1.56 o 
  -2  -9   3        3.33        3.35      0.31 o 
  -1  -9   3        3.40        4.10      0.40 o 
   0  -9   3       14.82       15.40      0.72 o 
   1  -9   3       26.20       25.76      0.95 o 
   2  -9   3       21.60       17.53      0.81 o 
   3  -9   3       62.13       54.59      1.45 o 
   4  -9   3       16.40       14.64      0.74 o 
   5  -9   3       37.33       34.13      1.10 o 
   6  -9   3       11.55       11.38      0.62 o 
   7  -9   3        9.89        8.13      0.51 o 
   8  -9   3        5.86        6.16      0.40 o 
  -3  -8   3        4.49        5.17      0.40 o 
  -2  -8   3      137.30      138.36      2.80 o 
  -1  -8   3        4.85        4.99      0.48 o 
   0  -8   3      294.64      283.99      4.67 o 
   1  -8   3        1.38        1.28      0.27 o 
   2  -8   3      350.27      314.01      4.97 o 
   3  -8   3        0.65        1.08      0.34 o 
   4  -8   3      150.35      134.43      2.90 o 
   5  -8   3        4.29        4.81      0.47 o 
   6  -8   3       42.48       38.66      1.21 o 
   7  -8   3        3.31        2.43      0.34 o 
   8  -8   3       15.09       13.20      0.60 o 
  -4  -7   3       20.56       20.65      0.73 o 
  -3  -7   3       30.29       29.24      1.01 o 
  -2  -7   3       82.46       81.09      2.14 o 
  -1  -7   3       81.74       73.88      2.06 o 
   0  -7   3      194.17      195.82      3.56 o 
   1  -7   3      137.06      124.57      2.63 o 
   2  -7   3      260.17      270.76      4.32 o 
   3  -7   3       84.25       70.00      1.89 o 
   4  -7   3      272.75      276.96      4.49 o 
   5  -7   3       30.67       26.19      0.98 o 
   6  -7   3      170.94      168.51      3.34 o 
   7  -7   3       11.50       11.79      0.66 o 
   8  -7   3       61.21       62.80      1.66 o 
  -5  -6   3       20.18       21.33      0.76 o 
  -4  -6   3        0.68        3.80      0.42 o 
  -3  -6   3       64.17       60.72      1.85 o 
  -2  -6   3        4.41        6.01      0.48 o 
  -1  -6   3      156.19      148.37      2.92 o 
   0  -6   3       40.20       48.05      1.46 o 
   1  -6   3      230.48      240.79      3.79 o 
   2  -6   3      157.35      189.42      3.21 o 
   3  -6   3      122.59      126.18      2.52 o 
   4  -6   3      141.74      135.25      2.72 o 
   5  -6   3       43.97       43.33      1.25 o 
   6  -6   3       24.95       25.47      0.98 o 
   7  -6   3       18.78       20.44      0.87 o 
   8  -6   3        1.19        1.72      0.32 o 
  -6  -5   3       22.29       24.31      0.77 o 
  -5  -5   3      106.11       99.79      2.33 o 
  -4  -5   3       63.13       62.26      1.89 o 
  -3  -5   3      266.35      231.50      4.01 o 
  -2  -5   3      181.80      184.40      3.28 o 
  -1  -5   3      729.91      679.99      8.36 o 
   0  -5   3      479.86      521.82      6.57 o 
   1  -5   3     1079.05     1090.92     12.28 o 
   2  -5   3      569.85      636.44      7.70 o 
   3  -5   3      598.44      590.23      7.35 o 
   4  -5   3      189.62      192.70      3.31 o 
   5  -5   3      254.60      245.16      4.11 o 
   6  -5   3       46.09       44.77      1.32 o 
   7  -5   3       78.89       82.33      2.20 o 
   8  -5   3        9.75        9.92      0.56 o 
  -7  -4   3        2.59        3.14      0.28 o 
  -6  -4   3        7.80       10.65      0.61 o 
  -5  -4   3        8.10        8.61      0.58 o 
  -4  -4   3       47.70       58.31      1.74 o 
  -3  -4   3       38.95       42.08      1.14 o 
  -2  -4   3      198.00      212.88      3.38 o 
  -1  -4   3       58.09       61.44      1.44 o 
   0  -4   3      621.68      651.63      7.61 o 
   1  -4   3       44.64       43.13      1.09 o 
   2  -4   3      398.08      400.09      5.09 o 
   3  -4   3       36.14       30.36      0.84 o 
   4  -4   3       34.22       35.80      1.00 o 
   5  -4   3        4.98        4.87      0.45 o 
   6  -4   3        3.47        4.18      0.44 o 
   7  -4   3        2.25        1.43      0.36 o 
   8  -4   3        1.53        1.24      0.26 o 
  -7  -3   3       54.17       50.90      1.52 o 
  -6  -3   3        0.38        0.18      0.26 o 
  -5  -3   3       71.81       65.87      1.89 o 
  -4  -3   3        0.81        0.93      0.30 o 
  -3  -3   3      123.75      119.63      2.31 o 
  -2  -3   3       15.78       16.60      0.56 o 
  -1  -3   3      524.11      521.87      6.17 o 
   0  -3   3      160.10      166.05      2.41 o 
   1  -3   3      574.11      563.87      6.50 o 
   2  -3   3       34.11       36.94      0.98 o 
   3  -3   3       96.69       90.60      1.82 o 
   4  -3   3        0.13        0.52      0.17 o 
   5  -3   3        8.25        8.64      0.55 o 
   6  -3   3        0.01        0.00      0.38 o 
   7  -3   3        1.03        0.85      0.32 o 
   8  -3   3        0.45        0.24      0.33 o 
  -8  -2   3        3.52        4.32      0.37 o 
  -7  -2   3        0.13        0.43      0.20 o 
  -6  -2   3        1.23        1.41      0.28 o 
  -5  -2   3        4.03        3.66      0.39 o 
  -4  -2   3        1.45        0.99      0.22 o 
  -3  -2   3       17.80       16.75      0.58 o 
  -2  -2   3        0.47        0.23      0.11 o 
  -1  -2   3       32.28       38.79      0.87 o 
   0  -2   3        0.23        0.91      0.13 o 
   1  -2   3        7.74        9.64      0.35 o 
   2  -2   3        0.07        0.15      0.16 o 
   3  -2   3        6.09        4.94      0.34 o 
   4  -2   3        6.95        5.35      0.41 o 
   5  -2   3        6.97        6.49      0.50 o 
   6  -2   3       12.93       12.65      0.70 o 
   7  -2   3       12.11       12.24      0.64 o 
   8  -2   3       10.09        9.78      0.50 o 
  -8  -1   3        0.01       -0.11      0.24 o 
  -7  -1   3        0.03        0.18      0.25 o 
  -6  -1   3        6.42        6.08      0.48 o 
  -5  -1   3        2.73        2.76      0.32 o 
  -4  -1   3       97.87       89.40      1.84 o 
  -3  -1   3        1.75        2.03      0.20 o 
  -2  -1   3      908.20      830.36      9.06 o 
  -1  -1   3       13.24       12.06      0.35 o 
   0  -1   3     1459.87     1292.07     25.16 o 
   1  -1   3       41.15       37.78      0.85 o 
   2  -1   3      690.87      644.14      7.43 o 
   3  -1   3       11.49       11.10      0.50 o 
   4  -1   3      203.69      181.94      3.20 o 
   5  -1   3        3.75        3.06      0.39 o 
   6  -1   3       63.61       61.86      1.88 o 
   7  -1   3        1.10        1.43      0.30 o 
  -9   0   3        4.01        3.93      0.24 o 
  -8   0   3        1.72        1.37      0.33 o 
  -7   0   3        4.72        5.52      0.35 o 
  -6   0   3        4.40        3.51      0.28 o 
  -5   0   3        3.90        5.77      0.30 o 
  -4   0   3        4.34        4.16      0.21 o 
  -3   0   3        5.33        5.94      0.21 o 
  -2   0   3        1.10        1.35      0.10 o 
  -1   0   3        0.16        0.36      0.07 o 
   0   0   3        0.46        0.35      0.07 o 
   1   0   3      134.61      110.94     13.54 o 
   2   0   3       29.98       21.97      3.71 o 
   3   0   3      177.02      157.23     25.15 o 
   4   0   3        7.71        6.36      1.10 o 
   5   0   3      140.06      120.86     17.27 o 
   6   0   3        0.75        1.08      0.19 o 
   7   0   3       74.76       71.09      4.35 o 
  -9   1   3        0.17        0.00      0.25 o 
  -8   1   3        0.05        0.39      0.25 o 
  -7   1   3        5.91        5.22      0.45 o 
  -6   1   3        8.21        8.05      0.49 o 
  -5   1   3       74.73       68.01      1.60 o 
  -4   1   3       91.50       82.16      1.59 o 
  -3   1   3      455.15      427.08      5.03 o 
  -2   1   3      371.82      345.07      4.05 o 
  -1   1   3      791.68      765.19      8.26 o 
   0   1   3      572.74      575.01      6.46 o 
   1   1   3      302.94      296.15      3.84 o 
   2   1   3      153.66      160.70      2.65 o 
   3   1   3       90.60       91.09      2.04 o 
   4   1   3       48.26       51.67      1.37 o 
   5   1   3       21.76       23.40      0.92 o 
   6   1   3       21.04       21.22      0.83 o 
   7   1   3        5.66        6.24      0.37 o 
  -9   2   3        1.55        1.34      0.29 o 
  -8   2   3        1.28        0.92      0.35 o 
  -7   2   3       14.98       14.11      0.72 o 
  -6   2   3        4.41        5.47      0.40 o 
  -5   2   3       75.33       72.18      1.62 o 
  -4   2   3        0.61        0.13      0.22 o 
  -3   2   3      139.25      133.06      2.02 o 
  -2   2   3       57.99       65.44      1.19 o 
  -1   2   3        9.85       13.84      0.42 o 
   0   2   3       96.77      101.97      1.74 o 
   1   2   3      119.30      134.08      2.28 o 
   2   2   3       13.20       15.41      0.63 o 
   3   2   3       87.49       83.17      2.05 o 
   4   2   3        1.24        1.98      0.30 o 
   5   2   3       40.19       40.08      1.21 o 
   6   2   3        0.19       -0.21      0.32 o 
 -10   3   3        3.53        3.07      0.31 o 
  -9   3   3        3.83        3.32      0.40 o 
  -8   3   3        3.60        3.20      0.44 o 
  -7   3   3        6.78        6.75      0.51 o 
  -6   3   3        0.06       -0.14      0.20 o 
  -5   3   3       32.32       28.42      0.82 o 
  -4   3   3       49.10       50.75      1.21 o 
  -3   3   3       94.67       92.48      1.64 o 
  -2   3   3      822.52      924.69     10.16 o 
  -1   3   3       84.05       87.30      1.61 o 
   0   3   3      835.98      867.21      9.86 o 
   1   3   3       10.54        7.72      0.45 o 
   2   3   3      233.16      226.35      3.76 o 
   3   3   3        0.30        0.63      0.19 o 
   4   3   3       74.23       66.85      1.95 o 
   5   3   3        0.04       -0.22      0.35 o 
 -10   4   3        0.04        0.23      0.24 o 
  -9   4   3        8.49        9.06      0.58 o 
  -8   4   3        9.37       10.29      0.60 o 
  -7   4   3        7.40        8.54      0.56 o 
  -6   4   3       88.97       95.02      2.12 o 
  -5   4   3        1.58        1.39      0.25 o 
  -4   4   3      332.99      371.10      4.86 o 
  -3   4   3      131.61      154.53      2.48 o 
  -2   4   3      545.10      593.42      7.06 o 
  -1   4   3      467.70      497.25      6.19 o 
   0   4   3      287.05      294.47      4.27 o 
   1   4   3      236.30      216.29      3.63 o 
   2   4   3       83.45       81.17      2.11 o 
   3   4   3       63.40       56.23      1.75 o 
   4   4   3       15.82       16.83      0.76 o 
   5   4   3        5.74        5.47      0.37 o 
 -10   5   3        8.89        9.04      0.52 o 
  -9   5   3        1.06        1.16      0.33 o 
  -8   5   3       50.72       48.11      1.38 o 
  -7   5   3        2.46        2.35      0.35 o 
  -6   5   3      225.97      223.76      3.74 o 
  -5   5   3        4.23        2.93      0.34 o 
  -4   5   3     1066.85     1169.17     13.18 o 
  -3   5   3        0.61        1.66      0.30 o 
  -2   5   3     1477.43     1578.27     17.31 o 
  -1   5   3       19.24       27.65      0.86 o 
   0   5   3      516.66      498.86      6.70 o 
   1   5   3       27.86       30.57      1.05 o 
   2   5   3      128.04      124.83      2.76 o 
   3   5   3        9.69       10.75      0.63 o 
   4   5   3       19.89       18.86      0.70 o 
 -10   6   3        0.68        0.65      0.24 o 
  -9   6   3        4.75        4.61      0.45 o 
  -8   6   3        3.10        2.48      0.38 o 
  -7   6   3       29.51       37.13      1.16 o 
  -6   6   3       12.79       13.06      0.67 o 
  -5   6   3       90.00      105.37      2.30 o 
  -4   6   3       28.94       32.61      0.98 o 
  -3   6   3      129.93      157.84      2.90 o 
  -2   6   3       32.99       34.36      1.02 o 
  -1   6   3       43.04       54.22      1.63 o 
   0   6   3        8.73        7.20      0.54 o 
   1   6   3        4.86        5.31      0.49 o 
   2   6   3        0.37        0.48      0.22 o 
   3   6   3        0.02        0.17      0.18 o 
 -10   7   3       22.17       19.80      0.71 o 
  -9   7   3       13.46       11.15      0.65 o 
  -8   7   3       76.69       66.43      1.97 o 
  -7   7   3       19.67       19.33      0.85 o 
  -6   7   3      172.80      159.56      3.16 o 
  -5   7   3       27.25       32.24      1.06 o 
  -4   7   3      208.75      199.83      3.55 o 
  -3   7   3       22.41       24.19      0.90 o 
  -2   7   3       84.37       76.79      2.02 o 
  -1   7   3        4.40        5.06      0.45 o 
   0   7   3       19.36       17.14      0.80 o 
   1   7   3        0.03        0.13      0.24 o 
   2   7   3        2.93        2.69      0.32 o 
 -10   8   3       17.60       18.09      0.67 o 
  -9   8   3       44.69       46.81      1.47 o 
  -8   8   3       50.31       51.22      1.62 o 
  -7   8   3      140.90      127.48      2.81 o 
  -6   8   3       81.32       85.38      2.20 o 
  -5   8   3      282.98      274.01      4.55 o 
  -4   8   3       46.30       49.80      1.37 o 
  -3   8   3      408.93      377.67      5.69 o 
  -2   8   3        3.06        3.10      0.39 o 
  -1   8   3      281.47      255.13      4.32 o 
   0   8   3        2.36        3.00      0.37 o 
   1   8   3       86.35       79.62      1.83 o 
  -9   9   3        0.36       -0.06      0.31 o 
  -8   9   3       51.26       46.94      1.25 o 
  -7   9   3        0.51        2.35      0.35 o 
  -6   9   3       63.95       59.56      1.80 o 
  -5   9   3        3.52        3.48      0.48 o 
  -4   9   3       48.01       46.96      1.30 o 
  -3   9   3        5.52        5.98      0.48 o 
  -2   9   3       46.13       44.78      1.24 o 
  -1   9   3        2.73        2.99      0.30 o 
   0   9   3       36.58       36.03      1.09 o 
  -9  10   3       62.98       64.71      1.48 o 
  -8  10   3       22.02       19.19      0.71 o 
  -7  10   3      134.13      139.59      2.68 o 
  -6  10   3       58.54       56.33      1.64 o 
  -5  10   3      154.90      164.54      3.06 o 
  -4  10   3       99.65       91.88      2.12 o 
  -3  10   3       79.34       77.75      1.86 o 
  -2  10   3       79.19       74.50      1.69 o 
  -7  11   3        3.28        2.85      0.29 o 
  -6  11   3        3.11        2.81      0.30 o 
  -5  11   3        4.40        3.94      0.32 o 
  -4  11   3        7.05        8.79      0.43 o 
   2 -11   4        3.58        4.67      0.36 o 
   3 -11   4       33.80       24.76      0.76 o 
   4 -11   4        9.87       12.81      0.55 o 
   5 -11   4       30.62       25.67      0.74 o 
  -1 -10   4       14.43       15.37      0.56 o 
   0 -10   4      141.40      140.32      2.57 o 
   1 -10   4       50.98       50.59      1.50 o 
   2 -10   4      182.65      177.42      3.22 o 
   3 -10   4      102.23      105.77      2.36 o 
   4 -10   4      115.53      118.20      2.49 o 
   5 -10   4      104.66      106.77      2.31 o 
   6 -10   4       30.94       30.64      0.90 o 
   7 -10   4       61.68       62.48      1.43 o 
  -2  -9   4        0.14        0.18      0.18 o 
  -1  -9   4       26.14       28.20      0.92 o 
   0  -9   4        0.30        0.39      0.21 o 
   1  -9   4       47.19       42.97      1.26 o 
   2  -9   4        2.66        2.85      0.39 o 
   3  -9   4       33.88       28.10      1.00 o 
   4  -9   4        1.85        1.81      0.32 o 
   5  -9   4        4.62        3.38      0.41 o 
   6  -9   4        0.01        0.00      0.28 o 
   7  -9   4        0.00       -0.32      0.32 o 
  -3  -8   4       33.76       34.51      0.96 o 
  -2  -8   4        9.40       10.83      0.62 o 
  -1  -8   4      105.78       98.63      2.41 o 
   0  -8   4        1.39        1.76      0.36 o 
   1  -8   4      196.07      181.20      3.47 o 
   2  -8   4       45.00       50.35      1.38 o 
   3  -8   4      175.50      170.63      3.34 o 
   4  -8   4      107.49      104.19      2.49 o 
   5  -8   4       77.26       79.43      2.12 o 
   6  -8   4       72.52       66.12      1.87 o 
   7  -8   4       26.34       29.69      0.96 o 
   8  -8   4       24.89       25.75      0.76 o 
  -4  -7   4       10.44       10.75      0.54 o 
  -3  -7   4       90.23       88.71      2.19 o 
  -2  -7   4        7.35        6.28      0.54 o 
  -1  -7   4      134.20      129.83      2.83 o 
   0  -7   4        1.40        1.50      0.27 o 
   1  -7   4      144.82      129.11      2.72 o 
   2  -7   4        0.02        0.09      0.24 o 
   3  -7   4       59.87       58.32      1.74 o 
   4  -7   4        1.72        4.04      0.46 o 
   5  -7   4       13.67       13.02      0.72 o 
   6  -7   4        8.05        8.16      0.57 o 
   7  -7   4        2.21        2.34      0.35 o 
   8  -7   4        7.15        8.11      0.45 o 
  -5  -6   4        1.88        2.14      0.30 o 
  -4  -6   4       36.72       33.14      1.07 o 
  -3  -6   4        2.29        2.86      0.39 o 
  -2  -6   4       17.24       15.49      0.72 o 
  -1  -6   4        7.53        8.98      0.56 o 
   0  -6   4        2.72        3.01      0.32 o 
   1  -6   4       20.13       21.39      0.79 o 
   2  -6   4        0.07        0.35      0.20 o 
   3  -6   4       22.71       21.25      0.81 o 
   4  -6   4        0.64        9.88      0.58 o 
   5  -6   4        6.55        7.63      0.57 o 
   6  -6   4        2.17        2.36      0.36 o 
   7  -6   4        0.53        0.57      0.28 o 
   8  -6   4        1.19        1.95      0.25 o 
  -6  -5   4        1.74        1.85      0.28 o 
  -5  -5   4       46.75       45.44      1.30 o 
  -4  -5   4       13.82       13.06      0.69 o 
  -3  -5   4       32.49       32.70      1.08 o 
  -2  -5   4       48.61       52.56      1.57 o 
  -1  -5   4        1.36        2.48      0.30 o 
   0  -5   4       83.89       92.26      1.97 o 
   1  -5   4       37.96       37.24      1.16 o 
   2  -5   4      119.94      133.74      2.50 o 
   3  -5   4       65.07       60.94      1.65 o 
   4  -5   4      122.39      123.72      2.60 o 
   5  -5   4       60.53       55.80      1.72 o 
   6  -5   4       53.20       53.28      1.45 o 
   7  -5   4       39.96       42.13      1.22 o 
   8  -5   4       15.55       15.47      0.63 o 
  -7  -4   4        5.43        6.00      0.40 o 
  -6  -4   4       64.67       66.03      1.84 o 
  -5  -4   4       13.96       13.99      0.74 o 
  -4  -4   4      100.03      100.22      2.39 o 
  -3  -4   4       32.82       33.78      1.01 o 
  -2  -4   4      250.93      239.50      3.70 o 
  -1  -4   4      129.00      135.14      2.39 o 
   0  -4   4      627.34      667.83      7.89 o 
   1  -4   4      189.54      212.19      3.17 o 
   2  -4   4      496.52      503.19      6.32 o 
   3  -4   4      104.20      105.39      2.16 o 
   4  -4   4      118.39      122.88      2.54 o 
   5  -4   4       34.92       38.09      1.18 o 
   6  -4   4       35.94       37.56      1.21 o 
   7  -4   4        6.21        6.47      0.52 o 
   8  -4   4        9.41        9.59      0.47 o 
  -7  -3   4        5.40        5.76      0.45 o 
  -6  -3   4        2.74        3.15      0.35 o 
  -5  -3   4       51.64       49.41      1.37 o 
  -4  -3   4        1.16        0.77      0.25 o 
  -3  -3   4      188.15      174.52      2.97 o 
  -2  -3   4       26.79       30.20      0.81 o 
  -1  -3   4      575.73      591.69      6.97 o 
   0  -3   4      126.26      128.64      2.10 o 
   1  -3   4      470.73      508.63      6.11 o 
   2  -3   4       19.61       18.90      0.63 o 
   3  -3   4      127.91      122.95      2.35 o 
   4  -3   4        6.59        7.19      0.49 o 
   5  -3   4       36.89       40.35      1.22 o 
   6  -3   4        6.94        7.60      0.59 o 
   7  -3   4       14.36       12.46      0.66 o 
   8  -3   4        6.81        6.71      0.40 o 
  -8  -2   4        0.49        0.24      0.22 o 
  -7  -2   4        7.28        7.36      0.55 o 
  -6  -2   4        4.41        3.76      0.46 o 
  -5  -2   4       15.61       17.27      0.74 o 
  -4  -2   4        7.51        6.28      0.43 o 
  -3  -2   4      112.29      111.81      2.08 o 
  -2  -2   4        4.44        4.34      0.28 o 
  -1  -2   4      634.99      605.85      6.93 o 
   0  -2   4        5.21        5.96      0.30 o 
   1  -2   4      534.41      522.74      6.18 o 
   2  -2   4        0.04        0.89      0.20 o 
   3  -2   4       78.60       83.23      1.85 o 
   4  -2   4        0.26        0.96      0.23 o 
   5  -2   4       10.45        9.96      0.64 o 
   6  -2   4        1.72        1.59      0.32 o 
   7  -2   4        0.00       -0.04      0.32 o 
  -8  -1   4        0.81        1.05      0.25 o 
  -7  -1   4       16.35       17.69      0.80 o 
  -6  -1   4       12.71       13.97      0.71 o 
  -5  -1   4        7.21        7.42      0.45 o 
  -4  -1   4       30.07       32.09      0.87 o 
  -3  -1   4        7.85        5.98      0.33 o 
  -2  -1   4        1.73        1.13      0.15 o 
  -1  -1   4      173.40      152.27      2.18 o 
   0  -1   4       59.53       52.35      1.08 o 
   1  -1   4       96.63       88.09      1.61 o 
   2  -1   4       10.15        8.95      0.43 o 
   3  -1   4       21.48       18.53      0.69 o 
   4  -1   4        4.79        3.61      0.41 o 
   5  -1   4        6.20        5.49      0.47 o 
   6  -1   4        0.14        0.04      0.32 o 
   7  -1   4        1.93        1.30      0.29 o 
  -9   0   4        7.19        6.97      0.32 o 
  -8   0   4        0.03        0.07      0.20 o 
  -7   0   4       13.84       11.92      1.31 o 
  -6   0   4        0.49        0.44      0.18 o 
  -5   0   4        8.79        9.83      0.52 o 
  -4   0   4        0.06        0.22      0.12 o 
  -3   0   4        0.18        0.03      0.11 o 
  -2   0   4       44.76       48.35      1.07 o 
  -1   0   4        6.04        7.21      0.21 o 
   0   0   4      112.32      108.46      1.24 o 
   1   0   4        2.50        3.68      0.19 o 
   2   0   4        8.50        9.73      0.36 o 
   3   0   4        0.00        0.47      0.15 o 
   4   0   4        0.87        1.28      0.30 o 
   5   0   4        2.57        2.91      0.39 o 
   6   0   4        0.36        0.13      0.42 o 
   7   0   4        0.32        0.08      0.14 o 
  -9   1   4        8.59        7.63      0.49 o 
  -8   1   4        0.00       -0.35      0.35 o 
  -7   1   4        8.67        7.45      0.54 o 
  -6   1   4        1.43        1.13      0.22 o 
  -5   1   4       18.68       14.88      0.60 o 
  -4   1   4       12.17       11.20      0.47 o 
  -3   1   4       25.88       25.07      0.74 o 
  -2   1   4      113.86      108.80      1.72 o 
  -1   1   4       59.29       57.95      1.15 o 
   0   1   4        5.91        9.40      0.38 o 
   1   1   4       43.27       41.30      1.12 o 
   2   1   4        3.97        4.84      0.36 o 
   3   1   4       12.12       11.95      0.60 o 
   4   1   4        1.53        2.06      0.34 o 
   5   1   4        1.93        1.75      0.36 o 
   6   1   4        0.35        0.47      0.21 o 
 -10   2   4        0.00        0.09      0.20 o 
  -9   2   4        0.03       -0.24      0.32 o 
  -8   2   4        0.15        0.56      0.17 o 
  -7   2   4        0.15        0.53      0.18 o 
  -6   2   4       10.41        7.53      0.48 o 
  -5   2   4        8.22        6.80      0.40 o 
  -4   2   4       91.25       88.49      1.70 o 
  -3   2   4      110.61      113.77      1.89 o 
  -2   2   4      263.75      260.30      3.42 o 
  -1   2   4      660.96      728.66      8.25 o 
   0   2   4       86.24       81.62      1.64 o 
   1   2   4      277.65      274.94      4.00 o 
   2   2   4        8.74        9.57      0.53 o 
   3   2   4       59.45       59.64      1.76 o 
   4   2   4        0.89        0.18      0.35 o 
   5   2   4        9.39        8.00      0.55 o 
   6   2   4        0.60        0.64      0.17 o 
 -10   3   4        1.54        2.37      0.30 o 
  -9   3   4        4.11        3.52      0.42 o 
  -8   3   4       11.52       14.39      0.73 o 
  -7   3   4       13.10       14.93      0.70 o 
  -6   3   4       62.08       62.58      1.66 o 
  -5   3   4       65.66       64.96      1.56 o 
  -4   3   4      189.58      223.36      3.27 o 
  -3   3   4      146.48      148.37      2.37 o 
  -2   3   4      560.65      624.69      7.31 o 
  -1   3   4      126.78      138.02      2.33 o 
   0   3   4      162.04      163.38      2.75 o 
   1   3   4       63.70       64.65      1.68 o 
   2   3   4        9.73        8.95      0.55 o 
   3   3   4       18.24       19.30      0.84 o 
   4   3   4        0.01       -0.29      0.29 o 
   5   3   4        2.18        2.73      0.29 o 
 -10   4   4        4.16        4.20      0.39 o 
  -9   4   4        2.74        2.97      0.44 o 
  -8   4   4        7.98        8.57      0.57 o 
  -7   4   4       27.53       30.90      1.04 o 
  -6   4   4        4.86        5.69      0.44 o 
  -5   4   4      119.01      141.41      2.58 o 
  -4   4   4        0.02        0.27      0.16 o 
  -3   4   4      388.46      461.70      5.83 o 
  -2   4   4       31.15       34.66      1.07 o 
  -1   4   4      201.08      233.55      3.59 o 
   0   4   4       44.32       40.33      1.08 o 
   1   4   4       24.35       24.69      0.89 o 
   2   4   4       15.80       15.38      0.77 o 
   3   4   4        0.74        1.33      0.28 o 
   4   4   4        2.33        3.12      0.32 o 
 -10   5   4       10.48        9.86      0.55 o 
  -9   5   4       14.98       16.33      0.76 o 
  -8   5   4       15.54       16.66      0.78 o 
  -7   5   4       22.84       22.69      0.88 o 
  -6   5   4       39.47       40.51      1.14 o 
  -5   5   4       24.65       25.39      0.84 o 
  -4   5   4       51.95       66.98      1.65 o 
  -3   5   4       12.27       10.70      0.53 o 
  -2   5   4      101.74      111.07      2.28 o 
  -1   5   4        0.00        0.38      0.17 o 
   0   5   4      113.05      111.31      2.50 o 
   1   5   4        3.25        3.33      0.39 o 
   2   5   4       64.13       65.26      1.88 o 
   3   5   4        4.42        5.00      0.40 o 
 -10   6   4        0.27        0.12      0.22 o 
  -9   6   4        3.75        3.58      0.37 o 
  -8   6   4        0.55        1.11      0.30 o 
  -7   6   4        2.38        2.13      0.32 o 
  -6   6   4        0.06        0.49      0.21 o 
  -5   6   4        1.07        1.56      0.31 o 
  -4   6   4        0.02       -0.23      0.27 o 
  -3   6   4        4.69        5.76      0.45 o 
  -2   6   4        4.76        6.17      0.46 o 
  -1   6   4       16.41       17.14      0.75 o 
   0   6   4        7.19        8.04      0.56 o 
   1   6   4        4.81        4.88      0.45 o 
   2   6   4        3.19        2.42      0.33 o 
   3   6   4        0.05       -0.19      0.19 o 
 -10   7   4        1.24        1.12      0.29 o 
  -9   7   4       71.93       69.86      1.90 o 
  -8   7   4        0.00        0.03      0.26 o 
  -7   7   4      161.18      149.45      3.09 o 
  -6   7   4        0.81        3.75      0.40 o 
  -5   7   4      213.50      208.51      3.72 o 
  -4   7   4        0.84        2.06      0.34 o 
  -3   7   4      187.43      185.01      3.48 o 
  -2   7   4        5.35        4.58      0.49 o 
  -1   7   4      106.45      100.21      2.45 o 
   0   7   4        2.12        1.67      0.31 o 
   1   7   4       31.65       30.44      0.96 o 
   2   7   4        0.01       -0.20      0.20 o 
 -10   8   4        1.30        1.76      0.25 o 
  -9   8   4        5.08        4.82      0.43 o 
  -8   8   4        8.17        9.11      0.59 o 
  -7   8   4       10.82       10.00      0.63 o 
  -6   8   4       33.49       30.16      1.05 o 
  -5   8   4       18.18       18.06      0.83 o 
  -4   8   4       56.29       56.82      1.75 o 
  -3   8   4       47.25       44.88      1.31 o 
  -2   8   4       26.24       25.30      0.95 o 
  -1   8   4       77.63       74.45      1.98 o 
   0   8   4        1.28        1.39      0.28 o 
   1   8   4       63.43       64.29      1.44 o 
  -9   9   4       32.47       31.72      0.92 o 
  -8   9   4       34.28       31.30      1.00 o 
  -7   9   4       25.30       23.09      0.87 o 
  -6   9   4       20.68       19.58      0.84 o 
  -5   9   4        7.34        7.29      0.55 o 
  -4   9   4        7.88        7.01      0.49 o 
  -3   9   4        0.38        0.47      0.25 o 
  -2   9   4        2.18        2.53      0.32 o 
  -1   9   4        2.40        3.76      0.34 o 
  -9  10   4        4.89        4.56      0.32 o 
  -8  10   4        9.78       10.30      0.50 o 
  -7  10   4       20.75       21.91      0.78 o 
  -6  10   4       17.30       18.60      0.73 o 
  -5  10   4       58.18       63.32      1.69 o 
  -4  10   4       42.55       40.74      1.07 o 
  -3  10   4       84.12       82.38      1.82 o 
  -2  10   4       73.53       73.04      1.54 o 
  -7  11   4        9.87        9.50      0.42 o 
  -6  11   4        0.29        0.90      0.20 o 
  -5  11   4        1.27        0.51      0.22 o 
   2 -11   5        2.82        2.52      0.28 o 
   3 -11   5       84.08       92.24      1.84 o 
   4 -11   5        1.88        2.05      0.25 o 
   0 -10   5        1.53        1.03      0.26 o 
   1 -10   5        7.09        8.61      0.51 o 
   2 -10   5       19.45       20.44      0.78 o 
   3 -10   5       15.67       19.62      0.78 o 
   4 -10   5       51.69       55.45      1.57 o 
   5 -10   5       27.19       28.00      0.86 o 
   6 -10   5       52.90       53.99      1.34 o 
  -2  -9   5        1.39        1.60      0.29 o 
  -1  -9   5      182.02      186.99      3.26 o 
   0  -9   5        0.84        0.33      0.39 o 
   1  -9   5      176.90      177.88      3.35 o 
   2  -9   5        1.32        1.52      0.30 o 
   3  -9   5      102.47      109.90      2.51 o 
   4  -9   5        3.68        3.98      0.39 o 
   5  -9   5       35.48       37.16      1.11 o 
   6  -9   5        1.91        2.12      0.31 o 
   7  -9   5       10.64       11.17      0.50 o 
  -3  -8   5        3.03        3.27      0.33 o 
  -2  -8   5        1.28        0.62      0.33 o 
  -1  -8   5       25.70       24.63      0.93 o 
   0  -8   5        3.30        3.31      0.37 o 
   1  -8   5      104.97      103.71      2.49 o 
   2  -8   5        7.52        6.33      0.53 o 
   3  -8   5      171.04      172.66      3.38 o 
   4  -8   5        0.50        0.44      0.27 o 
   5  -8   5      108.94      106.78      2.48 o 
   6  -8   5        1.87        1.64      0.29 o 
   7  -8   5       40.49       41.13      1.27 o 
  -4  -7   5       42.80       41.45      1.10 o 
  -3  -7   5       78.50       77.38      2.03 o 
  -2  -7   5       80.45       80.47      2.13 o 
  -1  -7   5       41.84       38.73      1.20 o 
   0  -7   5       98.32       92.77      2.30 o 
   1  -7   5        4.41        2.98      0.37 o 
   2  -7   5       67.59       64.53      1.85 o 
   3  -7   5        2.47        3.07      0.42 o 
   4  -7   5       36.96       34.82      1.16 o 
   5  -7   5        8.79        8.44      0.57 o 
   6  -7   5       14.93       15.29      0.74 o 
   7  -7   5        7.11        7.34      0.46 o 
  -5  -6   5       12.91       12.80      0.62 o 
  -4  -6   5        0.62        0.38      0.27 o 
  -3  -6   5        8.43        7.71      0.54 o 
  -2  -6   5        3.66        4.09      0.41 o 
  -1  -6   5        0.83        1.94      0.27 o 
   0  -6   5        5.38        5.15      0.44 o 
   1  -6   5        1.21        0.72      0.24 o 
   2  -6   5        1.02        1.99      0.28 o 
   3  -6   5        0.01        0.52      0.25 o 
   4  -6   5        6.61        8.07      0.55 o 
   5  -6   5        1.68        1.64      0.38 o 
   6  -6   5        5.70        5.88      0.51 o 
   7  -6   5        1.33        0.91      0.27 o 
  -6  -5   5       13.35       13.39      0.59 o 
  -5  -5   5       26.08       29.42      1.04 o 
  -4  -5   5        8.12        7.87      0.56 o 
  -3  -5   5      104.69      111.09      2.54 o 
  -2  -5   5        0.17        0.16      0.26 o 
  -1  -5   5      196.95      216.95      3.59 o 
   0  -5   5        9.18       10.87      0.53 o 
   1  -5   5      159.26      179.49      3.09 o 
   2  -5   5        8.73       10.63      0.56 o 
   3  -5   5       59.63       66.53      1.80 o 
   4  -5   5       10.79       12.00      0.66 o 
   5  -5   5       12.84       12.97      0.72 o 
   6  -5   5        6.84        8.04      0.57 o 
   7  -5   5        1.06        1.10      0.29 o 
  -7  -4   5        4.07        3.83      0.35 o 
  -6  -4   5       14.98       15.65      0.71 o 
  -5  -4   5        2.14        1.82      0.35 o 
  -4  -4   5       55.59       54.11      1.42 o 
  -3  -4   5        0.76        0.80      0.25 o 
  -2  -4   5      120.25      131.98      2.54 o 
  -1  -4   5        0.28        0.60      0.17 o 
   0  -4   5      127.43      133.59      2.41 o 
   1  -4   5       10.93        8.11      0.44 o 
   2  -4   5       79.32       78.53      1.82 o 
   3  -4   5        5.50        9.27      0.54 o 
   4  -4   5       30.64       27.17      0.98 o 
   5  -4   5        0.99        0.91      0.29 o 
   6  -4   5        7.67        8.40      0.61 o 
   7  -4   5        0.12        0.60      0.19 o 
  -8  -3   5        6.57        7.65      0.40 o 
  -7  -3   5        2.94        2.72      0.34 o 
  -6  -3   5       31.18       32.87      1.10 o 
  -5  -3   5        0.22        0.46      0.23 o 
  -4  -3   5       76.03       69.33      1.86 o 
  -3  -3   5       23.36       23.63      0.79 o 
  -2  -3   5       43.02       37.04      1.11 o 
  -1  -3   5      113.52      118.01      2.13 o 
   0  -3   5        7.98       14.08      0.52 o 
   1  -3   5      170.29      171.31      2.77 o 
   2  -3   5        0.35        0.71      0.17 o 
   3  -3   5       79.40       78.16      1.91 o 
   4  -3   5        2.60        2.09      0.30 o 
   5  -3   5       27.39       26.32      1.00 o 
   6  -3   5        0.20        0.13      0.33 o 
   7  -3   5        9.79       10.30      0.55 o 
  -8  -2   5        0.38        0.51      0.21 o 
  -7  -2   5        0.71        0.65      0.21 o 
  -6  -2   5        1.67        1.51      0.34 o 
  -5  -2   5        9.34        9.01      0.57 o 
  -4  -2   5        2.56        2.92      0.32 o 
  -3  -2   5       68.24       68.07      1.57 o 
  -2  -2   5        2.60        2.28      0.25 o 
  -1  -2   5      256.01      279.02      3.75 o 
   0  -2   5        6.22        6.77      0.35 o 
   1  -2   5       38.96       40.52      1.10 o 
   2  -2   5       20.26       16.81      0.65 o 
   3  -2   5        0.89        0.78      0.26 o 
   4  -2   5        7.29        7.88      0.57 o 
   5  -2   5        3.76        3.49      0.45 o 
   6  -2   5        2.83        2.80      0.37 o 
   7  -2   5        3.76        3.04      0.35 o 
  -9  -1   5        8.57        8.97      0.45 o 
  -8  -1   5        0.28        0.29      0.26 o 
  -7  -1   5       53.34       58.09      1.81 o 
  -6  -1   5        9.40        7.20      0.50 o 
  -5  -1   5      184.33      185.66      3.28 o 
  -4  -1   5      101.45       98.70      2.01 o 
  -3  -1   5      415.53      440.10      5.53 o 
  -2  -1   5      455.53      481.30      5.81 o 
  -1  -1   5      346.40      376.16      4.68 o 
   0  -1   5      180.99      199.39      2.90 o 
   1  -1   5       59.82       61.78      1.42 o 
   2  -1   5        6.43        7.04      0.44 o 
   3  -1   5        3.36        2.77      0.38 o 
   4  -1   5        0.65        0.82      0.32 o 
   5  -1   5        0.00       -0.18      0.31 o 
   6  -1   5        4.24        3.45      0.37 o 
  -9   0   5       34.33       35.57      2.79 o 
  -8   0   5        0.03        0.16      0.17 o 
  -7   0   5      153.23      143.84      9.37 o 
  -6   0   5        0.01       -0.00      0.23 o 
  -5   0   5      456.40      446.56     23.11 o 
  -4   0   5       27.92       27.97      0.79 o 
  -3   0   5     1688.48     1901.14     14.53 o 
  -2   0   5      224.97      251.58      2.39 o 
  -1   0   5     1319.48     1475.52     30.37 o 
   0   0   5      118.87      122.31      5.88 o 
   1   0   5       72.83       69.74      5.11 o 
   2   0   5        9.60       10.15      0.60 o 
   3   0   5        1.48        0.72      0.18 o 
   4   0   5        2.15        1.68      0.23 o 
   5   0   5        0.14        0.04      0.21 o 
   6   0   5        1.11        0.77      0.16 o 
  -9   1   5       62.73       55.62      1.62 o 
  -8   1   5       11.74       10.80      0.65 o 
  -7   1   5      159.58      147.10      3.04 o 
  -6   1   5       25.53       26.14      0.90 o 
  -5   1   5      403.67      389.75      5.28 o 
  -4   1   5       38.40       37.35      1.08 o 
  -3   1   5     1031.91     1096.28     12.05 o 
  -2   1   5       21.23       26.71      0.81 o 
  -1   1   5      735.07      826.96      9.32 o 
   0   1   5       80.43       87.62      1.74 o 
   1   1   5      147.26      155.43      2.71 o 
   2   1   5       10.80       11.86      0.59 o 
   3   1   5       30.45       31.08      1.06 o 
   4   1   5        8.80        9.18      0.60 o 
   5   1   5        6.13        6.56      0.47 o 
   6   1   5        3.59        3.70      0.30 o 
 -10   2   5        5.83        5.50      0.39 o 
  -9   2   5       24.93       23.59      0.90 o 
  -8   2   5       20.42       17.65      0.83 o 
  -7   2   5       48.65       45.76      1.30 o 
  -6   2   5       50.12       45.79      1.42 o 
  -5   2   5       98.27      100.14      2.06 o 
  -4   2   5      128.96      131.99      2.30 o 
  -3   2   5      138.67      155.94      2.48 o 
  -2   2   5       96.90      115.17      2.01 o 
  -1   2   5       36.30       37.86      1.06 o 
   0   2   5        3.52        5.08      0.38 o 
   1   2   5       19.77       20.83      0.76 o 
   2   2   5        0.13        0.40      0.25 o 
   3   2   5       12.95       13.73      0.72 o 
   4   2   5        1.90        1.26      0.29 o 
   5   2   5        5.22        6.31      0.41 o 
 -10   3   5       41.19       39.69      1.25 o 
  -9   3   5       53.88       53.92      1.42 o 
  -8   3   5       92.70       92.92      2.34 o 
  -7   3   5       90.36       85.59      2.17 o 
  -6   3   5      169.45      174.97      3.15 o 
  -5   3   5      103.12      101.61      2.09 o 
  -4   3   5      180.07      189.30      3.01 o 
  -3   3   5       58.41       72.31      1.58 o 
  -2   3   5      108.14      111.76      2.09 o 
  -1   3   5        2.75        3.28      0.31 o 
   0   3   5       83.33       88.61      2.00 o 
   1   3   5        5.27        7.37      0.48 o 
   2   3   5       25.94       24.88      0.98 o 
   3   3   5        6.93        7.59      0.55 o 
   4   3   5        4.21        4.12      0.38 o 
 -10   4   5        3.95        3.98      0.35 o 
  -9   4   5        4.77        4.55      0.47 o 
  -8   4   5        8.50        7.86      0.58 o 
  -7   4   5        6.95        6.82      0.54 o 
  -6   4   5       24.98       27.36      0.91 o 
  -5   4   5       16.46       17.45      0.68 o 
  -4   4   5       55.25       67.29      1.63 o 
  -3   4   5       25.19       28.81      0.84 o 
  -2   4   5       18.63       20.86      0.74 o 
  -1   4   5       39.94       43.80      1.36 o 
   0   4   5        0.62        0.47      0.25 o 
   1   4   5       19.15       19.33      0.85 o 
   2   4   5        4.34        3.28      0.39 o 
   3   4   5        2.86        2.49      0.36 o 
   4   4   5        1.91        1.93      0.25 o 
 -10   5   5        0.50        0.74      0.23 o 
  -9   5   5       11.57       13.35      0.72 o 
  -8   5   5        4.97        5.16      0.49 o 
  -7   5   5       36.63       41.85      1.24 o 
  -6   5   5       44.42       42.98      1.21 o 
  -5   5   5       83.58      110.47      2.35 o 
  -4   5   5       81.57       87.68      2.01 o 
  -3   5   5      101.99      121.83      2.48 o 
  -2   5   5       44.79       50.91      1.53 o 
  -1   5   5       65.18       69.33      1.90 o 
   0   5   5       33.14       33.01      1.12 o 
   1   5   5       22.01       21.69      0.89 o 
   2   5   5       24.98       28.69      0.97 o 
   3   5   5        2.02        2.07      0.28 o 
 -10   6   5        9.32        8.55      0.54 o 
  -9   6   5       12.64       12.46      0.67 o 
  -8   6   5       27.14       29.38      1.03 o 
  -7   6   5       19.59       17.33      0.82 o 
  -6   6   5       47.34       46.21      1.29 o 
  -5   6   5       23.32       22.61      0.87 o 
  -4   6   5       42.85       43.30      1.21 o 
  -3   6   5       13.62       16.35      0.75 o 
  -2   6   5       21.44       20.31      0.83 o 
  -1   6   5        0.04       -0.23      0.26 o 
   0   6   5       10.19        9.77      0.61 o 
   1   6   5        2.34        2.73      0.37 o 
   2   6   5        8.84        8.32      0.49 o 
 -10   7   5       49.40       49.09      1.42 o 
  -9   7   5       36.75       36.38      1.13 o 
  -8   7   5       79.61       71.04      2.01 o 
  -7   7   5      106.95      107.45      2.53 o 
  -6   7   5       61.58       55.64      1.74 o 
  -5   7   5      191.45      186.23      3.50 o 
  -4   7   5       26.71       26.60      0.98 o 
  -3   7   5      209.96      193.40      3.62 o 
  -2   7   5       13.02       11.11      0.65 o 
  -1   7   5      150.97      145.01      3.03 o 
   0   7   5        6.04        5.61      0.45 o 
   1   7   5       91.98       89.90      1.95 o 
 -10   8   5        1.29        1.89      0.26 o 
  -9   8   5        0.68        0.83      0.25 o 
  -8   8   5        6.06        5.73      0.51 o 
  -7   8   5        1.27        0.95      0.32 o 
  -6   8   5       15.46       15.24      0.74 o 
  -5   8   5        0.44        0.18      0.23 o 
  -4   8   5       30.96       30.77      1.05 o 
  -3   8   5        0.82        2.43      0.36 o 
  -2   8   5       40.79       43.55      1.24 o 
  -1   8   5        1.52        1.72      0.31 o 
   0   8   5       36.90       38.61      1.17 o 
  -9   9   5       59.12       58.77      1.53 o 
  -8   9   5       86.56       87.91      2.04 o 
  -7   9   5       81.40       88.31      2.13 o 
  -6   9   5      133.10      130.51      2.72 o 
  -5   9   5       99.63      101.87      2.36 o 
  -4   9   5      103.29      105.29      2.37 o 
  -3   9   5       99.04      101.99      2.25 o 
  -2   9   5       53.14       50.32      1.41 o 
  -1   9   5       66.08       63.44      1.41 o 
  -8  10   5        0.35        0.24      0.19 o 
  -7  10   5       23.32       29.44      0.87 o 
  -6  10   5        5.87        5.91      0.41 o 
  -5  10   5       27.93       36.87      1.16 o 
  -4  10   5       15.82       16.25      0.63 o 
  -3  10   5       14.89       16.81      0.59 o 
   0 -10   6       14.30       16.44      0.61 o 
   1 -10   6        9.88       12.87      0.60 o 
   2 -10   6       12.38       13.29      0.59 o 
   3 -10   6        7.36       11.11      0.56 o 
   4 -10   6       14.17       15.72      0.63 o 
   5 -10   6        7.31        8.26      0.45 o 
  -2  -9   6       53.69       54.65      1.37 o 
  -1  -9   6        4.04        3.59      0.37 o 
   0  -9   6       60.75       57.14      1.67 o 
   1  -9   6       26.41       23.90      0.89 o 
   2  -9   6       39.95       33.32      1.09 o 
   3  -9   6       34.15       33.40      1.06 o 
   4  -9   6       24.78       23.19      0.87 o 
   5  -9   6       18.13       19.79      0.75 o 
   6  -9   6       15.67       14.77      0.60 o 
  -3  -8   6        0.99        0.97      0.24 o 
  -2  -8   6        0.02       -0.04      0.25 o 
  -1  -8   6        4.71        4.60      0.42 o 
   0  -8   6        0.60        0.12      0.29 o 
   1  -8   6        0.75        0.56      0.26 o 
   2  -8   6        9.29        8.08      0.57 o 
   3  -8   6        4.52        5.27      0.48 o 
   4  -8   6       22.58       21.75      0.88 o 
   5  -8   6       19.85       20.26      0.84 o 
   6  -8   6       15.51       15.56      0.67 o 
  -4  -7   6        1.59        2.26      0.30 o 
  -3  -7   6      186.92      186.08      3.42 o 
  -2  -7   6        0.61        0.83      0.31 o 
  -1  -7   6      304.50      273.93      4.55 o 
   0  -7   6       13.41       16.49      0.75 o 
   1  -7   6      249.10      229.39      4.03 o 
   2  -7   6        7.79        9.67      0.62 o 
   3  -7   6       99.85       98.03      2.41 o 
   4  -7   6        0.03        0.23      0.36 o 
   5  -7   6       21.93       19.61      0.84 o 
   6  -7   6        0.47        0.00      0.29 o 
   7  -7   6        1.47        1.11      0.24 o 
  -5  -6   6       14.25       14.54      0.64 o 
  -4  -6   6        1.69        2.00      0.33 o 
  -3  -6   6       46.00       42.32      1.27 o 
  -2  -6   6        2.55        1.81      0.36 o 
  -1  -6   6       36.00       34.30      1.11 o 
   0  -6   6       31.93       29.21      0.99 o 
   1  -6   6        0.13        0.81      0.25 o 
   2  -6   6       58.66       53.36      1.66 o 
   3  -6   6       27.56       26.63      0.99 o 
   4  -6   6       32.98       30.50      1.05 o 
   5  -6   6       25.07       25.21      0.97 o 
   6  -6   6        8.44        8.22      0.52 o 
   7  -6   6       11.26       10.83      0.52 o 
  -6  -5   6       11.87       12.58      0.58 o 
  -5  -5   6        3.00        2.59      0.40 o 
  -4  -5   6       16.87       17.03      0.80 o 
  -3  -5   6        0.57        1.11      0.27 o 
  -2  -5   6        9.68       10.06      0.59 o 
  -1  -5   6       19.17       25.30      0.89 o 
   0  -5   6        8.01        6.92      0.48 o 
   1  -5   6       60.95       67.78      1.79 o 
   2  -5   6       62.31       54.66      1.64 o 
   3  -5   6       56.59       60.13      1.76 o 
   4  -5   6       38.65       39.59      1.22 o 
   5  -5   6       29.32       32.01      1.11 o 
   6  -5   6       21.24       21.29      0.83 o 
   7  -5   6       11.18       12.99      0.54 o 
  -7  -4   6        3.56        4.12      0.35 o 
  -6  -4   6        0.07        0.16      0.23 o 
  -5  -4   6        1.69        0.97      0.33 o 
  -4  -4   6        7.09        7.11      0.51 o 
  -3  -4   6        4.96        5.11      0.48 o 
  -2  -4   6       52.45       59.47      1.63 o 
  -1  -4   6      114.69      107.14      2.22 o 
   0  -4   6       98.34      112.58      2.27 o 
   1  -4   6      212.54      192.69      3.26 o 
   2  -4   6       43.23       50.17      1.50 o 
   3  -4   6       60.21       56.31      1.68 o 
   4  -4   6       12.81       13.63      0.71 o 
   5  -4   6       14.10       15.44      0.73 o 
   6  -4   6        3.05        3.40      0.36 o 
   7  -4   6        1.21        1.29      0.23 o 
  -8  -3   6       16.68       18.62      0.61 o 
  -7  -3   6        4.94        5.38      0.46 o 
  -6  -3   6      117.60      122.83      2.75 o 
  -5  -3   6       19.77       19.91      0.87 o 
  -4  -3   6      478.29      477.09      6.58 o 
  -3  -3   6       32.48       32.87      0.97 o 
  -2  -3   6     1169.72     1245.27     14.02 o 
  -1  -3   6       18.66       16.31      0.63 o 
   0  -3   6     1270.64     1350.37     14.98 o 
   1  -3   6        0.17        0.83      0.21 o 
   2  -3   6      379.33      392.20      5.50 o 
   3  -3   6        3.93        4.82      0.41 o 
   4  -3   6       81.25       82.73      2.20 o 
   5  -3   6        3.05        3.40      0.41 o 
   6  -3   6       11.98       12.88      0.63 o 
  -8  -2   6        4.24        4.85      0.39 o 
  -7  -2   6       23.40       24.60      0.96 o 
  -6  -2   6       11.89       12.33      0.69 o 
  -5  -2   6      126.48      112.68      2.52 o 
  -4  -2   6       35.42       36.98      1.05 o 
  -3  -2   6      358.19      337.93      4.73 o 
  -2  -2   6       56.14       50.95      1.33 o 
  -1  -2   6      535.04      529.54      6.53 o 
   0  -2   6       30.06       27.84      0.79 o 
   1  -2   6       73.16       70.92      1.67 o 
   2  -2   6        0.79        0.69      0.27 o 
   3  -2   6        1.28        1.75      0.29 o 
   4  -2   6        0.88        0.35      0.34 o 
   5  -2   6        0.00        0.18      0.22 o 
   6  -2   6        1.38        0.97      0.29 o 
  -9  -1   6        2.92        3.49      0.30 o 
  -8  -1   6       74.67       79.35      2.05 o 
  -7  -1   6        9.85       11.00      0.68 o 
  -6  -1   6      248.91      258.91      4.35 o 
  -5  -1   6       54.68       58.31      1.67 o 
  -4  -1   6      529.95      535.75      6.86 o 
  -3  -1   6      183.41      185.64      2.97 o 
  -2  -1   6      611.24      615.14      7.36 o 
  -1  -1   6      281.54      304.94      4.15 o 
   0  -1   6       82.39       87.03      1.80 o 
   1  -1   6      137.10      142.63      2.59 o 
   2  -1   6        1.93        2.25      0.31 o 
   3  -1   6       36.61       36.85      1.15 o 
   4  -1   6        0.05        0.19      0.32 o 
   5  -1   6        8.61        7.34      0.54 o 
   6  -1   6        0.07        0.14      0.23 o 
  -9   0   6        6.98        7.16      1.28 o 
  -8   0   6        9.54        9.40      0.99 o 
  -7   0   6       13.33       13.51      0.50 o 
  -6   0   6       48.43       43.81      2.26 o 
  -5   0   6        1.42        1.37      0.20 o 
  -4   0   6       38.91       40.79      0.86 o 
  -3   0   6        0.00        1.05      0.82 o 
  -2   0   6        5.82        5.28      0.24 o 
  -1   0   6       51.46       61.43      2.18 o 
   0   0   6       40.06       37.59      0.79 o 
   1   0   6       57.40       60.82      1.12 o 
   2   0   6       19.87       19.70      0.56 o 
   3   0   6       12.09       11.19      1.06 o 
   4   0   6       12.52       12.10      0.60 o 
   5   0   6        1.17        0.83      0.18 o 
  -9   1   6        9.44        9.14      0.55 o 
  -8   1   6       54.32       50.19      1.39 o 
  -7   1   6       51.02       49.31      1.38 o 
  -6   1   6       83.05       78.46      2.00 o 
  -5   1   6      241.16      240.50      3.79 o 
  -4   1   6       46.71       48.64      1.32 o 
  -3   1   6      786.26      826.14      9.52 o 
  -2   1   6        0.26        0.35      0.16 o 
  -1   1   6      709.66      745.59      8.76 o 
   0   1   6        0.21        0.85      0.20 o 
   1   1   6      268.18      284.77      4.36 o 
   2   1   6        0.73        0.35      0.29 o 
   3   1   6      102.18      103.44      2.51 o 
   4   1   6        0.34        0.21      0.23 o 
   5   1   6       36.73       39.03      1.20 o 
 -10   2   6        2.15        2.04      0.30 o 
  -9   2   6       41.22       40.52      1.19 o 
  -8   2   6        7.43        7.21      0.57 o 
  -7   2   6       22.79       23.43      0.91 o 
  -6   2   6       47.33       41.55      1.15 o 
  -5   2   6       13.83       15.30      0.65 o 
  -4   2   6      275.52      269.97      3.95 o 
  -3   2   6       10.61       11.11      0.50 o 
  -2   2   6      519.09      528.10      6.58 o 
  -1   2   6        5.02        4.57      0.38 o 
   0   2   6      215.36      208.29      3.47 o 
   1   2   6        1.09        1.25      0.28 o 
   2   2   6       57.38       58.42      1.79 o 
   3   2   6        0.88        0.66      0.28 o 
   4   2   6       17.11       17.58      0.75 o 
 -10   3   6        1.39        1.41      0.28 o 
  -9   3   6       80.18       84.08      2.15 o 
  -8   3   6       38.68       38.29      1.23 o 
  -7   3   6      256.93      271.49      4.49 o 
  -6   3   6      199.15      195.79      3.46 o 
  -5   3   6      582.99      617.84      7.79 o 
  -4   3   6      514.22      545.47      6.92 o 
  -3   3   6      716.88      773.98      9.21 o 
  -2   3   6      437.42      448.96      5.93 o 
  -1   3   6      468.30      488.13      6.47 o 
   0   3   6      206.59      206.57      3.60 o 
   1   3   6      171.27      165.25      3.26 o 
   2   3   6       78.65       83.15      2.17 o 
   3   3   6       39.20       42.67      1.20 o 
   4   3   6       27.16       30.98      0.87 o 
 -10   4   6        4.89        4.55      0.40 o 
  -9   4   6       87.92       88.05      2.23 o 
  -8   4   6        1.53        1.12      0.35 o 
  -7   4   6      146.72      136.50      2.88 o 
  -6   4   6        0.23       -0.25      0.29 o 
  -5   4   6      170.53      177.05      3.17 o 
  -4   4   6        2.03        1.54      0.25 o 
  -3   4   6      191.08      201.90      3.40 o 
  -2   4   6        5.78        4.47      0.41 o 
  -1   4   6      112.98      113.24      2.48 o 
   0   4   6        9.15        9.41      0.58 o 
   1   4   6       34.78       32.77      1.11 o 
   2   4   6        5.40        6.30      0.47 o 
   3   4   6        7.06        7.01      0.47 o 
 -10   5   6       50.79       50.59      1.50 o 
  -9   5   6        0.02        0.21      0.34 o 
  -8   5   6      110.18      108.54      2.59 o 
  -7   5   6        1.15        1.26      0.35 o 
  -6   5   6       99.72      105.04      2.42 o 
  -5   5   6        7.40        8.15      0.55 o 
  -4   5   6       27.11       32.01      1.02 o 
  -3   5   6       19.76       20.79      0.83 o 
  -2   5   6       12.89       13.86      0.69 o 
  -1   5   6       19.96       24.81      0.94 o 
   0   5   6        5.44        6.46      0.49 o 
   1   5   6       16.88       18.96      0.84 o 
   2   5   6        0.84        1.01      0.25 o 
 -10   6   6       31.44       31.33      0.94 o 
  -9   6   6        8.94        9.38      0.57 o 
  -8   6   6       66.43       61.24      1.90 o 
  -7   6   6       15.61       16.08      0.81 o 
  -6   6   6      132.45      128.75      2.78 o 
  -5   6   6       15.24       16.16      0.79 o 
  -4   6   6      152.35      139.51      2.90 o 
  -3   6   6        5.84        6.52      0.51 o 
  -2   6   6       65.22       58.45      1.79 o 
  -1   6   6        2.05        1.94      0.32 o 
   0   6   6       14.73       12.17      0.67 o 
   1   6   6        0.78        0.82      0.25 o 
 -10   7   6       22.30       23.19      0.78 o 
  -9   7   6        1.13        1.62      0.30 o 
  -8   7   6      100.92       98.06      2.37 o 
  -7   7   6       18.10       20.30      0.88 o 
  -6   7   6      221.27      217.61      3.90 o 
  -5   7   6       43.83       41.44      1.26 o 
  -4   7   6      201.00      184.04      3.50 o 
  -3   7   6       27.78       22.75      0.90 o 
  -2   7   6       94.91       87.69      2.25 o 
  -1   7   6        9.34        7.95      0.54 o 
   0   7   6       30.26       27.67      0.88 o 
 -10   8   6        8.62        9.31      0.45 o 
  -9   8   6        1.72        2.39      0.34 o 
  -8   8   6       29.14       29.20      0.98 o 
  -7   8   6        8.07        9.16      0.58 o 
  -6   8   6       41.86       39.04      1.20 o 
  -5   8   6       23.97       25.95      0.96 o 
  -4   8   6       13.34       11.65      0.65 o 
  -3   8   6       26.45       27.16      0.94 o 
  -2   8   6        1.16        0.49      0.24 o 
  -1   8   6       11.39       11.37      0.53 o 
  -9   9   6       76.87       78.53      1.73 o 
  -8   9   6        4.13        4.09      0.37 o 
  -7   9   6      115.31      112.70      2.39 o 
  -6   9   6        0.24        1.15      0.26 o 
  -5   9   6       80.77       77.50      1.90 o 
  -4   9   6        9.24        9.70      0.57 o 
  -3   9   6       33.22       27.73      0.84 o 
  -2   9   6       13.63       13.90      0.51 o 
  -8  10   6        0.24        0.50      0.20 o 
  -7  10   6        2.51        3.41      0.30 o 
  -6  10   6        5.45        7.24      0.41 o 
  -5  10   6        3.04        4.10      0.32 o 
  -4  10   6        9.26       10.93      0.45 o 
   0 -10   7        0.46        0.27      0.18 o 
   1 -10   7        0.10        0.56      0.17 o 
   2 -10   7        1.08        1.42      0.23 o 
   3 -10   7        0.10        0.56      0.22 o 
   4 -10   7        0.17        0.36      0.19 o 
  -2  -9   7       23.64       22.35      0.71 o 
  -1  -9   7       27.18       31.85      0.93 o 
   0  -9   7       53.72       49.93      1.52 o 
   1  -9   7       18.69       25.15      0.87 o 
   2  -9   7       51.23       47.46      1.25 o 
   3  -9   7        2.31        4.24      0.38 o 
   4  -9   7       17.47       15.31      0.68 o 
   5  -9   7        0.22       -0.13      0.29 o 
  -3  -8   7        1.61        1.64      0.27 o 
  -2  -8   7       11.14       12.39      0.62 o 
  -1  -8   7       15.98       15.95      0.75 o 
   0  -8   7       30.97       30.41      1.05 o 
   1  -8   7       67.10       67.12      1.90 o 
   2  -8   7       30.43       33.06      1.08 o 
   3  -8   7      129.46      127.32      2.73 o 
   4  -8   7        6.67        7.30      0.53 o 
   5  -8   7       93.44       93.02      2.09 o 
   6  -8   7        0.09        0.60      0.19 o 
  -4  -7   7       11.48       12.64      0.59 o 
  -3  -7   7       73.45       66.31      1.81 o 
  -2  -7   7       10.70       11.03      0.65 o 
  -1  -7   7      175.14      153.55      3.14 o 
   0  -7   7        0.26       -0.19      0.35 o 
   1  -7   7      244.84      209.18      3.83 o 
   2  -7   7       22.00       24.32      0.94 o 
   3  -7   7      213.81      188.74      3.58 o 
   4  -7   7       30.56       29.09      1.01 o 
   5  -7   7      100.33       96.17      2.23 o 
   6  -7   7       14.93       13.42      0.59 o 
  -5  -6   7        2.63        3.43      0.33 o 
  -4  -6   7        9.83       10.18      0.59 o 
  -3  -6   7       75.49       78.55      2.12 o 
  -2  -6   7       16.14       16.57      0.79 o 
  -1  -6   7      338.26      331.61      5.18 o 
   0  -6   7        6.23        7.21      0.57 o 
   1  -6   7      621.55      618.70      8.23 o 
   2  -6   7        6.04        4.88      0.47 o 
   3  -6   7      391.06      378.52      5.76 o 
   4  -6   7       27.59       25.39      0.97 o 
   5  -6   7      114.53      106.88      2.46 o 
   6  -6   7       18.89       20.22      0.74 o 
  -6  -5   7       49.64       55.06      1.50 o 
  -5  -5   7       23.47       25.17      0.92 o 
  -4  -5   7      173.81      180.46      3.47 o 
  -3  -5   7       50.74       45.96      1.33 o 
  -2  -5   7      345.05      342.97      5.25 o 
  -1  -5   7       56.29       46.42      1.27 o 
   0  -5   7      468.46      462.40      6.44 o 
   1  -5   7       23.10       15.66      0.76 o 
   2  -5   7      250.93      249.94      4.24 o 
   3  -5   7        2.91        1.53      0.34 o 
   4  -5   7       55.48       54.64      1.48 o 
   5  -5   7        0.01        0.53      0.23 o 
   6  -5   7        7.07        6.64      0.46 o 
  -7  -4   7        2.04        3.07      0.32 o 
  -6  -4   7       10.19        9.18      0.57 o 
  -5  -4   7       62.13       63.31      1.87 o 
  -4  -4   7        8.33        7.23      0.53 o 
  -3  -4   7      203.49      190.40      3.49 o 
  -2  -4   7        0.20        0.19      0.20 o 
  -1  -4   7      328.33      330.01      4.89 o 
   0  -4   7       24.16       21.25      0.79 o 
   1  -4   7      176.61      170.61      3.15 o 
   2  -4   7       24.90       22.28      0.88 o 
   3  -4   7       24.60       24.23      0.96 o 
   4  -4   7       11.56       12.67      0.69 o 
   5  -4   7        1.34        1.33      0.33 o 
   6  -4   7        4.25        3.91      0.38 o 
  -8  -3   7       10.00       11.36      0.49 o 
  -7  -3   7        0.87        0.25      0.31 o 
  -6  -3   7       37.21       36.67      1.19 o 
  -5  -3   7        4.62        5.86      0.47 o 
  -4  -3   7       32.82       29.22      0.99 o 
  -3  -3   7       13.18       18.10      0.76 o 
  -2  -3   7        6.38        5.12      0.39 o 
  -1  -3   7       16.96       20.39      0.75 o 
   0  -3   7       24.40       26.43      0.88 o 
   1  -3   7        9.25       12.00      0.63 o 
   2  -3   7       95.99       92.01      2.22 o 
   3  -3   7        1.93        3.12      0.39 o 
   4  -3   7       51.04       53.21      1.43 o 
   5  -3   7        0.00       -0.08      0.26 o 
   6  -3   7       13.34       14.54      0.61 o 
  -8  -2   7       13.90       15.38      0.66 o 
  -7  -2   7       28.31       29.63      1.03 o 
  -6  -2   7       42.55       45.26      1.31 o 
  -5  -2   7       58.17       55.30      1.71 o 
  -4  -2   7      109.47      108.80      2.38 o 
  -3  -2   7       62.34       61.68      1.64 o 
  -2  -2   7      192.73      197.55      3.25 o 
  -1  -2   7       17.24       19.98      0.71 o 
   0  -2   7      205.10      208.92      3.41 o 
   1  -2   7        0.00        0.15      0.29 o 
   2  -2   7       88.84       90.51      2.21 o 
   3  -2   7        0.01        0.00      0.34 o 
   4  -2   7       20.57       21.45      0.90 o 
   5  -2   7        0.15        0.23      0.23 o 
   6  -2   7        2.05        1.65      0.27 o 
  -9  -1   7        9.36       11.17      0.52 o 
  -8  -1   7       12.92       12.97      0.65 o 
  -7  -1   7       16.07       17.82      0.80 o 
  -6  -1   7        6.45        5.23      0.46 o 
  -5  -1   7       30.40       29.99      0.98 o 
  -4  -1   7        9.63       13.03      0.61 o 
  -3  -1   7       50.65       50.80      1.40 o 
  -2  -1   7      120.88      134.32      2.46 o 
  -1  -1   7       56.09       60.08      1.54 o 
   0  -1   7      133.86      135.37      2.57 o 
   1  -1   7       28.67       26.37      0.90 o 
   2  -1   7       39.69       39.91      1.18 o 
   3  -1   7        5.92        5.00      0.50 o 
   4  -1   7        4.80        4.95      0.46 o 
   5  -1   7        0.18       -0.10      0.29 o 
  -9   0   7       10.41       10.81      1.35 o 
  -8   0   7       24.63       25.57      2.63 o 
  -7   0   7       13.58       13.31      1.47 o 
  -6   0   7      155.97      158.39      6.95 o 
  -5   0   7       11.11       11.09      0.43 o 
  -4   0   7      486.90      486.97      4.53 o 
  -3   0   7       11.81       13.00      0.40 o 
  -2   0   7      755.06      798.94      6.67 o 
  -1   0   7       22.14       23.46      0.54 o 
   0   0   7      410.96      398.71     12.58 o 
   1   0   7       31.47       30.05      0.72 o 
   2   0   7       83.99       76.90      3.93 o 
   3   0   7       15.24       14.74      0.99 o 
   4   0   7        5.74        4.55      0.37 o 
   5   0   7        4.28        4.16      0.25 o 
  -9   1   7        3.77        3.86      0.38 o 
  -8   1   7        2.18        3.24      0.40 o 
  -7   1   7       12.75       10.98      0.69 o 
  -6   1   7       14.53       11.44      0.64 o 
  -5   1   7       25.90       26.54      0.89 o 
  -4   1   7       90.84       92.99      2.03 o 
  -3   1   7       23.65       23.20      0.77 o 
  -2   1   7      102.58      111.65      2.22 o 
  -1   1   7       12.32       12.15      0.57 o 
   0   1   7       37.86       36.79      1.05 o 
   1   1   7        3.16        2.71      0.34 o 
   2   1   7        5.63        5.37      0.49 o 
   3   1   7        0.35        0.68      0.25 o 
   4   1   7        0.00        0.03      0.27 o 
 -10   2   7        1.19        1.32      0.25 o 
  -9   2   7        9.82        8.02      0.56 o 
  -8   2   7       25.31       25.47      0.99 o 
  -7   2   7       24.25       23.79      0.95 o 
  -6   2   7      131.36      133.04      2.76 o 
  -5   2   7       28.42       28.85      0.93 o 
  -4   2   7      241.82      255.94      3.96 o 
  -3   2   7        4.79        3.82      0.34 o 
  -2   2   7      111.03      123.62      2.42 o 
  -1   2   7        6.08        8.16      0.50 o 
   0   2   7       12.62       15.06      0.71 o 
   1   2   7        5.09        4.21      0.46 o 
   2   2   7        0.62        0.80      0.28 o 
   3   2   7        0.72        0.85      0.28 o 
   4   2   7        2.05        2.18      0.28 o 
 -10   3   7        3.18        2.87      0.36 o 
  -9   3   7        1.60        1.63      0.35 o 
  -8   3   7       10.58       11.05      0.66 o 
  -7   3   7        0.04       -0.41      0.41 o 
  -6   3   7        6.69        7.41      0.52 o 
  -5   3   7        1.32        2.64      0.36 o 
  -4   3   7        6.77        5.99      0.44 o 
  -3   3   7        0.81        3.13      0.34 o 
  -2   3   7       71.59       64.56      1.74 o 
  -1   3   7        3.48        6.89      0.51 o 
   0   3   7       86.78       78.67      2.10 o 
   1   3   7        3.03        4.01      0.47 o 
   2   3   7       59.14       54.39      1.69 o 
   3   3   7        3.50        3.63      0.39 o 
 -10   4   7       25.05       24.97      0.84 o 
  -9   4   7      107.50      109.41      2.48 o 
  -8   4   7       79.19       74.66      2.10 o 
  -7   4   7      187.31      182.22      3.48 o 
  -6   4   7      103.89       98.26      2.36 o 
  -5   4   7      177.88      176.13      3.25 o 
  -4   4   7       30.51       33.18      1.02 o 
  -3   4   7      139.58      144.39      2.86 o 
  -2   4   7        3.79        5.22      0.45 o 
  -1   4   7      124.29      118.66      2.66 o 
   0   4   7        0.00        0.19      0.29 o 
   1   4   7       56.62       55.09      1.45 o 
   2   4   7        0.09        0.07      0.31 o 
 -10   5   7       18.84       19.48      0.75 o 
  -9   5   7       17.27       18.68      0.81 o 
  -8   5   7       98.41      106.34      2.52 o 
  -7   5   7       69.50       70.46      2.03 o 
  -6   5   7      230.37      237.50      4.11 o 
  -5   5   7      170.24      166.08      3.20 o 
  -4   5   7      267.82      269.46      4.41 o 
  -3   5   7      191.70      179.08      3.41 o 
  -2   5   7      194.69      193.41      3.61 o 
  -1   5   7      114.36      108.21      2.54 o 
   0   5   7       97.50       89.83      2.27 o 
   1   5   7       41.41       40.99      1.15 o 
   2   5   7       28.33       27.81      0.81 o 
 -10   6   7       48.29       49.69      1.46 o 
  -9   6   7       53.31       51.72      1.62 o 
  -8   6   7       92.73       92.67      2.32 o 
  -7   6   7      108.32      107.83      2.55 o 
  -6   6   7       99.69      103.39      2.49 o 
  -5   6   7      144.99      152.24      3.11 o 
  -4   6   7      127.12      140.38      2.97 o 
  -3   6   7      152.64      156.44      3.17 o 
  -2   6   7      144.86      151.36      3.11 o 
  -1   6   7       88.26       86.11      2.19 o 
   0   6   7       83.61       84.12      2.01 o 
   1   6   7       28.90       28.41      0.80 o 
 -10   7   7        8.37        7.78      0.45 o 
  -9   7   7      123.09      123.84      2.56 o 
  -8   7   7        5.77        6.71      0.50 o 
  -7   7   7      220.53      205.56      3.76 o 
  -6   7   7        0.67        0.49      0.28 o 
  -5   7   7      177.14      153.92      3.12 o 
  -4   7   7       23.31       21.18      0.86 o 
  -3   7   7       62.36       53.15      1.66 o 
  -2   7   7       32.46       30.82      1.00 o 
  -1   7   7       13.31        9.57      0.54 o 
   0   7   7       20.52       19.49      0.64 o 
  -9   8   7        0.95        0.79      0.25 o 
  -8   8   7       16.21       19.45      0.74 o 
  -7   8   7        1.68        1.60      0.35 o 
  -6   8   7       57.44       59.25      1.74 o 
  -5   8   7        0.44        0.63      0.27 o 
  -4   8   7       99.62      101.21      2.32 o 
  -3   8   7        1.07        0.82      0.29 o 
  -2   8   7       74.63       78.15      1.80 o 
  -9   9   7        1.35        0.98      0.20 o 
  -8   9   7        3.15        2.19      0.29 o 
  -7   9   7        1.79        2.30      0.31 o 
  -6   9   7        8.56        7.63      0.47 o 
  -5   9   7       20.07       22.10      0.76 o 
  -4   9   7        6.89        5.77      0.40 o 
  -3   9   7       26.44       28.13      0.76 o 
   2 -10   8        0.01       -0.19      0.19 o 
  -1  -9   8       15.02       13.00      0.56 o 
   0  -9   8       11.45       11.26      0.55 o 
   1  -9   8       41.10       41.86      1.10 o 
   2  -9   8       47.26       48.13      1.40 o 
   3  -9   8       40.49       40.90      1.26 o 
   4  -9   8       64.66       61.58      1.48 o 
  -3  -8   8       17.75       17.24      0.63 o 
  -2  -8   8       19.13       20.02      0.75 o 
  -1  -8   8       63.86       62.11      1.72 o 
   0  -8   8       44.29       44.60      1.24 o 
   1  -8   8      113.86      114.72      2.54 o 
   2  -8   8       62.89       63.64      1.79 o 
   3  -8   8       99.84      101.12      2.27 o 
   4  -8   8       47.71       48.55      1.45 o 
   5  -8   8       32.02       33.13      1.04 o 
  -4  -7   8        8.10        9.11      0.48 o 
  -3  -7   8        1.98        1.47      0.28 o 
  -2  -7   8       46.94       48.79      1.31 o 
  -1  -7   8        3.44        1.81      0.35 o 
   0  -7   8      106.45      110.31      2.57 o 
   1  -7   8       10.15        6.59      0.56 o 
   2  -7   8       92.14       94.29      2.33 o 
   3  -7   8       21.92       17.82      0.82 o 
   4  -7   8       22.71       24.73      0.89 o 
   5  -7   8       19.45       17.70      0.69 o 
  -5  -6   8       77.30       84.39      1.86 o 
  -4  -6   8       32.35       33.22      1.05 o 
  -3  -6   8      174.35      167.62      3.27 o 
  -2  -6   8       91.50       90.81      2.31 o 
  -1  -6   8      175.56      166.39      3.30 o 
   0  -6   8      134.68      127.32      2.81 o 
   1  -6   8       90.70       88.29      2.27 o 
   2  -6   8       81.94       73.54      2.03 o 
   3  -6   8       11.69       11.41      0.64 o 
   4  -6   8       15.31       14.10      0.70 o 
   5  -6   8        0.05        0.67      0.21 o 
  -6  -5   8       11.64       10.35      0.55 o 
  -5  -5   8        0.03        0.04      0.29 o 
  -4  -5   8       23.82       20.54      0.88 o 
  -3  -5   8        0.19        0.60      0.25 o 
  -2  -5   8       77.26       72.21      2.02 o 
  -1  -5   8        1.03        0.89      0.30 o 
   0  -5   8      140.81      133.80      2.85 o 
   1  -5   8        0.24        0.65      0.30 o 
   2  -5   8      163.65      152.34      3.13 o 
   3  -5   8        0.25       -0.05      0.39 o 
   4  -5   8       99.86      103.51      2.43 o 
   5  -5   8        0.33        0.20      0.31 o 
  -7  -4   8      119.66      140.24      2.48 o 
  -6  -4   8       43.03       44.70      1.22 o 
  -5  -4   8      277.75      282.63      4.66 o 
  -4  -4   8       96.81       93.12      2.35 o 
  -3  -4   8      374.50      357.18      5.45 o 
  -2  -4   8      119.84      113.06      2.52 o 
  -1  -4   8      315.92      308.43      4.81 o 
   0  -4   8       51.80       43.73      1.24 o 
   1  -4   8      100.43       99.31      2.39 o 
   2  -4   8        3.99        3.12      0.42 o 
   3  -4   8       23.80       22.92      0.95 o 
   4  -4   8        0.24        0.34      0.25 o 
   5  -4   8       11.66       13.38      0.61 o 
  -7  -3   8       28.67       30.92      0.98 o 
  -6  -3   8        0.46       -0.18      0.37 o 
  -5  -3   8       57.34       60.12      1.83 o 
  -4  -3   8        7.28        7.82      0.57 o 
  -3  -3   8      110.87      107.97      2.45 o 
  -2  -3   8       75.51       80.40      2.01 o 
  -1  -3   8      141.61      132.64      2.72 o 
   0  -3   8       79.69       80.35      2.03 o 
   1  -3   8       97.97       94.39      2.27 o 
   2  -3   8       11.11       12.16      0.67 o 
   3  -3   8       31.15       33.54      1.12 o 
   4  -3   8        0.46        0.76      0.30 o 
   5  -3   8        4.37        4.33      0.39 o 
  -8  -2   8       46.92       50.71      1.42 o 
  -7  -2   8      112.86      123.73      2.68 o 
  -6  -2   8      105.16      102.69      2.51 o 
  -5  -2   8      180.78      180.42      3.45 o 
  -4  -2   8      182.34      193.07      3.51 o 
  -3  -2   8      251.94      251.72      4.09 o 
  -2  -2   8      208.34      216.72      3.63 o 
  -1  -2   8      204.65      224.10      3.72 o 
   0  -2   8      129.14      125.11      2.60 o 
   1  -2   8       99.48      102.98      2.40 o 
   2  -2   8       69.71       73.35      2.04 o 
   3  -2   8       39.53       42.53      1.26 o 
   4  -2   8       37.48       42.70      1.22 o 
   5  -2   8       16.23       16.93      0.66 o 
  -9  -1   8        6.44        7.85      0.40 o 
  -8  -1   8        4.01        3.90      0.37 o 
  -7  -1   8       25.03       25.07      0.96 o 
  -6  -1   8        0.35        0.75      0.26 o 
  -5  -1   8       58.82       57.33      1.71 o 
  -4  -1   8       18.86       17.94      0.75 o 
  -3  -1   8       93.26       90.10      2.07 o 
  -2  -1   8       28.65       27.71      0.89 o 
  -1  -1   8       85.14       81.43      1.96 o 
   0  -1   8        0.24        0.25      0.32 o 
   1  -1   8       56.96       50.92      1.36 o 
   2  -1   8        4.08        5.30      0.50 o 
   3  -1   8       28.58       29.41      1.05 o 
   4  -1   8        5.09        5.48      0.47 o 
   5  -1   8       11.11       12.56      0.52 o 
  -9   0   8        7.80        8.71      0.93 o 
  -8   0   8        9.53        9.50      0.42 o 
  -7   0   8       16.59       18.04      1.66 o 
  -6   0   8       25.75       24.11      0.66 o 
  -5   0   8       48.60       48.29      1.27 o 
  -4   0   8       74.00       80.33      1.61 o 
  -3   0   8       92.30      100.44      1.55 o 
  -2   0   8      204.06      219.07      2.55 o 
  -1   0   8      102.55      104.33      1.61 o 
   0   0   8      271.68      272.86      3.10 o 
   1   0   8       41.53       40.73      0.86 o 
   2   0   8      157.80      155.93      4.68 o 
   3   0   8        9.20        9.56      0.42 o 
   4   0   8       64.72       66.31      5.38 o 
  -9   1   8        5.66        5.98      0.47 o 
  -8   1   8       76.70       69.79      2.01 o 
  -7   1   8        5.25        4.33      0.51 o 
  -6   1   8      138.44      119.47      2.66 o 
  -5   1   8        7.15        5.67      0.46 o 
  -4   1   8      108.44      106.63      2.31 o 
  -3   1   8       30.29       29.36      0.94 o 
  -2   1   8        6.52        6.96      0.49 o 
  -1   1   8       44.64       42.34      1.18 o 
   0   1   8        5.73        5.36      0.48 o 
   1   1   8       21.34       22.05      0.91 o 
   2   1   8       10.68       10.31      0.64 o 
   3   1   8       10.56       12.00      0.62 o 
   4   1   8        4.83        5.07      0.35 o 
 -10   2   8        1.74        1.45      0.23 o 
  -9   2   8       22.20       20.81      0.83 o 
  -8   2   8        0.01        0.23      0.27 o 
  -7   2   8       92.62       81.57      2.20 o 
  -6   2   8       29.24       32.21      1.06 o 
  -5   2   8      217.72      210.84      3.68 o 
  -4   2   8      274.70      280.15      4.38 o 
  -3   2   8      257.74      257.09      4.11 o 
  -2   2   8      558.64      591.12      7.71 o 
  -1   2   8       89.47       90.07      2.20 o 
   0   2   8      344.62      349.85      5.39 o 
   1   2   8       13.46       12.78      0.71 o 
   2   2   8      127.69      130.83      2.80 o 
   3   2   8        1.36        1.34      0.26 o 
 -10   3   8        0.36        0.54      0.22 o 
  -9   3   8        1.91        2.14      0.33 o 
  -8   3   8       14.20       14.91      0.74 o 
  -7   3   8        0.85        1.03      0.32 o 
  -6   3   8       79.50       79.44      2.11 o 
  -5   3   8       45.83       43.71      1.25 o 
  -4   3   8      163.67      158.30      3.05 o 
  -3   3   8      157.12      163.54      3.14 o 
  -2   3   8      109.97      113.23      2.53 o 
  -1   3   8       97.82      101.26      2.42 o 
   0   3   8       35.20       33.79      1.13 o 
   1   3   8       33.61       33.19      1.08 o 
   2   3   8        4.26        4.79      0.39 o 
 -10   4   8       11.20       12.14      0.57 o 
  -9   4   8       63.41       60.15      1.76 o 
  -8   4   8       77.92       80.30      2.17 o 
  -7   4   8      132.16      125.05      2.82 o 
  -6   4   8      263.89      272.30      4.52 o 
  -5   4   8      167.16      155.09      3.12 o 
  -4   4   8      461.28      454.33      6.43 o 
  -3   4   8       98.20       88.81      2.24 o 
  -2   4   8      298.31      283.24      4.64 o 
  -1   4   8       32.01       27.78      1.03 o 
   0   4   8      104.62       97.51      2.35 o 
   1   4   8        9.69       10.78      0.58 o 
   2   4   8       18.60       16.96      0.61 o 
 -10   5   8       22.50       22.01      0.78 o 
  -9   5   8       51.02       53.51      1.63 o 
  -8   5   8       35.76       33.20      1.11 o 
  -7   5   8      121.26      118.46      2.69 o 
  -6   5   8       22.45       20.84      0.87 o 
  -5   5   8      154.39      148.80      3.07 o 
  -4   5   8        0.79        1.80      0.33 o 
  -3   5   8       34.54       30.44      1.06 o 
  -2   5   8        3.71        4.08      0.42 o 
  -1   5   8        0.22        0.32      0.22 o 
   0   5   8        7.14        6.63      0.49 o 
   1   5   8        6.34        7.13      0.42 o 
 -10   6   8       59.26       57.89      1.51 o 
  -9   6   8       27.71       30.39      0.98 o 
  -8   6   8      139.57      142.34      2.95 o 
  -7   6   8       61.94       61.49      1.86 o 
  -6   6   8      187.70      190.67      3.58 o 
  -5   6   8       90.53       86.96      2.24 o 
  -4   6   8      133.07      125.02      2.76 o 
  -3   6   8       84.51       81.77      2.13 o 
  -2   6   8       75.27       75.30      1.99 o 
  -1   6   8       55.73       54.84      1.56 o 
   0   6   8       32.85       31.90      0.88 o 
 -10   7   8        1.80        3.06      0.28 o 
  -9   7   8       13.31       12.04      0.60 o 
  -8   7   8        0.52        1.59      0.30 o 
  -7   7   8        1.44        1.10      0.30 o 
  -6   7   8        0.06        1.77      0.32 o 
  -5   7   8       13.29       13.42      0.67 o 
  -4   7   8        1.65        3.69      0.41 o 
  -3   7   8       42.47       44.16      1.21 o 
  -2   7   8        5.48        5.92      0.44 o 
  -1   7   8       32.42       31.07      0.84 o 
  -9   8   8        4.57        4.02      0.35 o 
  -8   8   8       34.82       38.33      1.03 o 
  -7   8   8       12.09       10.77      0.57 o 
  -6   8   8       37.28       38.77      1.09 o 
  -5   8   8       19.63       17.36      0.71 o 
  -4   8   8       38.79       36.98      1.03 o 
  -3   8   8       13.43       12.16      0.55 o 
  -8   9   8        0.26       -0.04      0.23 o 
  -7   9   8        0.03        0.05      0.20 o 
  -6   9   8        2.66        2.22      0.25 o 
  -5   9   8        0.00        0.07      0.22 o 
  -1  -9   9        3.71        4.47      0.36 o 
   0  -9   9        4.76        5.84      0.38 o 
   1  -9   9        0.15        0.43      0.20 o 
   2  -9   9        7.68        9.62      0.45 o 
   3  -9   9        2.41        2.10      0.24 o 
  -2  -8   9        0.93        0.55      0.19 o 
  -1  -8   9        5.43        5.18      0.39 o 
   0  -8   9        2.48        1.60      0.34 o 
   1  -8   9        5.64        6.34      0.44 o 
   2  -8   9        5.15        5.03      0.41 o 
   3  -8   9        8.42        9.70      0.50 o 
   4  -8   9        9.51        9.66      0.46 o 
  -4  -7   9        0.08       -0.22      0.22 o 
  -3  -7   9       11.57       11.46      0.57 o 
  -2  -7   9        0.01        0.47      0.23 o 
  -1  -7   9       10.53        8.65      0.54 o 
   0  -7   9        1.64        1.00      0.27 o 
   1  -7   9        5.17        4.20      0.41 o 
   2  -7   9        6.94        6.22      0.47 o 
   3  -7   9        3.91        3.14      0.38 o 
   4  -7   9        7.59        8.30      0.47 o 
  -5  -6   9       13.36       14.99      0.57 o 
  -4  -6   9        0.39        0.26      0.23 o 
  -3  -6   9       27.00       27.55      0.97 o 
  -2  -6   9        9.49        9.00      0.59 o 
  -1  -6   9       45.39       41.57      1.23 o 
   0  -6   9       43.29       44.77      1.30 o 
   1  -6   9       45.67       41.86      1.25 o 
   2  -6   9       80.63       84.61      2.20 o 
   3  -6   9       22.56       23.05      0.89 o 
   4  -6   9       59.08       58.39      1.61 o 
   5  -6   9        3.35        4.10      0.31 o 
  -6  -5   9       11.45       11.48      0.51 o 
  -5  -5   9        2.37        2.06      0.30 o 
  -4  -5   9       26.62       24.29      0.93 o 
  -3  -5   9        1.24        1.11      0.32 o 
  -2  -5   9       36.33       32.36      1.09 o 
  -1  -5   9        0.00        0.28      0.38 o 
   0  -5   9       37.75       33.75      1.12 o 
   1  -5   9        0.58        0.85      0.26 o 
   2  -5   9       42.81       37.00      1.20 o 
   3  -5   9        2.53        3.26      0.39 o 
   4  -5   9       39.99       39.35      1.12 o 
   5  -5   9        4.42        6.11      0.37 o 
  -7  -4   9       24.20       26.66      0.74 o 
  -6  -4   9        4.66        5.30      0.42 o 
  -5  -4   9       84.54       85.59      2.17 o 
  -4  -4   9       32.42       31.62      1.07 o 
  -3  -4   9      211.88      194.38      3.63 o 
  -2  -4   9      123.46      113.40      2.60 o 
  -1  -4   9      282.25      267.45      4.47 o 
   0  -4   9      172.85      164.46      3.27 o 
   1  -4   9      156.84      152.29      3.14 o 
   2  -4   9       85.01       79.39      2.16 o 
   3  -4   9       43.90       49.58      1.35 o 
   4  -4   9       20.86       19.73      0.78 o 
   5  -4   9        9.43       11.07      0.48 o 
  -7  -3   9       53.92       55.82      1.54 o 
  -6  -3   9        0.23        0.08      0.35 o 
  -5  -3   9      131.01      133.75      2.89 o 
  -4  -3   9        3.10        2.17      0.39 o 
  -3  -3   9      296.58      291.00      4.71 o 
  -2  -3   9        1.16        0.72      0.30 o 
  -1  -3   9      406.89      393.75      5.80 o 
   0  -3   9        4.05        4.46      0.45 o 
   1  -3   9      324.34      304.74      4.94 o 
   2  -3   9       13.97       13.50      0.74 o 
   3  -3   9      195.52      201.91      3.67 o 
   4  -3   9       12.38       12.59      0.60 o 
  -8  -2   9       35.97       40.12      1.19 o 
  -7  -2   9       40.80       44.61      1.23 o 
  -6  -2   9      115.46      113.72      2.63 o 
  -5  -2   9      124.55      127.09      2.80 o 
  -4  -2   9      309.57      289.60      4.71 o 
  -3  -2   9      199.01      195.07      3.56 o 
  -2  -2   9      455.03      440.74      6.24 o 
  -1  -2   9      152.01      158.61      3.11 o 
   0  -2   9      206.53      206.24      3.73 o 
   1  -2   9       57.99       65.43      1.97 o 
   2  -2   9       50.07       48.04      1.37 o 
   3  -2   9       16.82       17.80      0.79 o 
   4  -2   9        9.96       10.20      0.55 o 
  -8  -1   9       83.03       87.15      2.04 o 
  -7  -1   9        4.99        5.24      0.48 o 
  -6  -1   9      162.95      155.88      3.19 o 
  -5  -1   9        6.64        6.64      0.52 o 
  -4  -1   9      176.16      168.71      3.25 o 
  -3  -1   9       23.63       20.10      0.82 o 
  -2  -1   9       67.76       66.87      1.84 o 
  -1  -1   9       82.68       75.71      2.00 o 
   0  -1   9        6.07        6.56      0.53 o 
   1  -1   9       82.02       82.87      2.19 o 
   2  -1   9        0.22        0.32      0.44 o 
   3  -1   9       49.21       52.27      1.60 o 
   4  -1   9        0.04        0.13      0.27 o 
  -9   0   9        1.52        1.55      0.18 o 
  -8   0   9       10.54       10.20      1.61 o 
  -7   0   9        1.93        0.86      0.22 o 
  -6   0   9        7.39        5.95      0.36 o 
  -5   0   9        0.73        1.46      0.23 o 
  -4   0   9        0.07        0.45      0.15 o 
  -3   0   9        0.04        0.14      0.16 o 
  -2   0   9       30.44       29.42      0.70 o 
  -1   0   9        0.67        1.10      0.52 o 
   0   0   9       24.76       24.87      0.68 o 
   1   0   9        3.37        3.92      0.32 o 
   2   0   9        6.18        6.76      0.65 o 
   3   0   9        1.43        1.60      0.46 o 
  -9   1   9        7.29        6.87      0.47 o 
  -8   1   9        4.74        4.24      0.44 o 
  -7   1   9        2.51        3.24      0.45 o 
  -6   1   9       58.85       59.16      1.81 o 
  -5   1   9        1.75        1.17      0.34 o 
  -4   1   9      192.04      179.51      3.35 o 
  -3   1   9       57.54       57.04      1.68 o 
  -2   1   9      189.29      181.07      3.38 o 
  -1   1   9       93.40       94.59      2.31 o 
   0   1   9       64.15       60.83      1.86 o 
   1   1   9       40.09       37.53      1.20 o 
   2   1   9       10.51       10.65      0.60 o 
   3   1   9        8.10        8.15      0.46 o 
  -9   2   9        1.25        1.59      0.28 o 
  -8   2   9      114.64      105.98      2.47 o 
  -7   2   9       17.01       17.26      0.82 o 
  -6   2   9      301.87      283.66      4.68 o 
  -5   2   9       85.06       83.72      2.19 o 
  -4   2   9      502.26      508.20      6.99 o 
  -3   2   9      158.51      162.37      3.17 o 
  -2   2   9      301.32      302.56      4.83 o 
  -1   2   9      134.49      130.65      2.84 o 
   0   2   9       52.39       52.76      1.44 o 
   1   2   9       54.16       55.89      1.70 o 
   2   2   9        2.34        1.79      0.26 o 
 -10   3   9        4.50        4.13      0.36 o 
  -9   3   9       54.43       53.18      1.58 o 
  -8   3   9       13.36       15.38      0.75 o 
  -7   3   9      145.46      141.39      3.01 o 
  -6   3   9       16.79       15.86      0.79 o 
  -5   3   9      237.02      233.26      4.06 o 
  -4   3   9        7.83        6.71      0.53 o 
  -3   3   9      157.88      164.58      3.25 o 
  -2   3   9        0.20        0.37      0.25 o 
  -1   3   9       25.65       24.60      0.97 o 
   0   3   9        0.72        0.35      0.29 o 
   1   3   9        0.31        0.80      0.23 o 
   2   3   9        0.82        0.65      0.17 o 
 -10   4   9       39.82       40.05      1.19 o 
  -9   4   9       28.97       25.77      0.90 o 
  -8   4   9       85.85       89.99      2.27 o 
  -7   4   9       92.65       87.92      2.24 o 
  -6   4   9      104.43      103.27      2.49 o 
  -5   4   9      155.95      146.03      3.04 o 
  -4   4   9       40.05       40.56      1.24 o 
  -3   4   9      129.74      120.63      2.72 o 
  -2   4   9        0.07        0.46      0.22 o 
  -1   4   9       48.37       45.99      1.29 o 
   0   4   9        4.50        4.15      0.41 o 
   1   4   9        9.52       10.01      0.50 o 
 -10   5   9       10.76        8.26      0.47 o 
  -9   5   9        6.70        6.27      0.47 o 
  -8   5   9       24.71       20.94      0.86 o 
  -7   5   9        0.36        0.27      0.33 o 
  -6   5   9       30.61       27.63      1.01 o 
  -5   5   9        9.16        9.82      0.61 o 
  -4   5   9       15.83       12.30      0.67 o 
  -3   5   9       30.55       32.18      1.09 o 
  -2   5   9        2.35        0.93      0.31 o 
  -1   5   9       20.29       18.86      0.78 o 
   0   5   9        0.01        0.08      0.19 o 
  -9   6   9        2.26        3.20      0.33 o 
  -8   6   9       23.14       24.13      0.89 o 
  -7   6   9        9.81       12.86      0.67 o 
  -6   6   9        8.18        9.12      0.56 o 
  -5   6   9       14.51       14.55      0.75 o 
  -4   6   9        0.15        0.13      0.32 o 
  -3   6   9        9.93       11.34      0.58 o 
  -2   6   9        0.07        0.20      0.22 o 
  -1   6   9        7.73        9.13      0.45 o 
  -9   7   9        9.96        9.87      0.52 o 
  -8   7   9        2.75        3.54      0.39 o 
  -7   7   9       31.65       31.95      0.99 o 
  -6   7   9        0.66        1.10      0.28 o 
  -5   7   9       33.26       29.69      0.98 o 
  -4   7   9        0.02        0.21      0.25 o 
  -3   7   9        7.76        6.49      0.40 o 
  -2   7   9        0.26        0.35      0.19 o 
  -8   8   9        2.25        1.40      0.24 o 
  -7   8   9        0.67        0.59      0.25 o 
  -6   8   9        1.86        1.46      0.24 o 
  -5   8   9        3.81        4.51      0.33 o 
  -4   8   9        2.35        2.57      0.23 o 
  -2  -8  10        3.87        4.69      0.32 o 
  -1  -8  10       13.06       11.15      0.51 o 
   0  -8  10        2.96        3.16      0.35 o 
   1  -8  10       16.49       15.83      0.62 o 
   2  -8  10        0.22        0.19      0.18 o 
  -3  -7  10        4.21        3.82      0.33 o 
  -2  -7  10       10.48        8.53      0.49 o 
  -1  -7  10       13.52       13.07      0.63 o 
   0  -7  10        7.85        6.79      0.47 o 
   1  -7  10       15.65       15.67      0.69 o 
   2  -7  10        5.45        4.25      0.40 o 
   3  -7  10       10.78       10.22      0.52 o 
  -5  -6  10        6.93        8.63      0.41 o 
  -4  -6  10        4.32        6.52      0.41 o 
  -3  -6  10       14.71       15.97      0.69 o 
  -2  -6  10       10.02       12.22      0.64 o 
  -1  -6  10       18.42       21.32      0.85 o 
   0  -6  10       13.67       16.29      0.74 o 
   1  -6  10       18.70       20.82      0.84 o 
   2  -6  10        4.88        6.32      0.45 o 
   3  -6  10       16.71       18.34      0.70 o 
   4  -6  10        0.07        0.03      0.17 o 
  -5  -5  10       22.09       22.10      0.78 o 
  -4  -5  10        1.41        1.89      0.33 o 
  -3  -5  10       57.41       53.23      1.68 o 
  -2  -5  10        0.05        0.00      0.27 o 
  -1  -5  10       83.55       78.16      2.11 o 
   0  -5  10        0.48        0.14      0.26 o 
   1  -5  10       83.55       78.72      2.10 o 
   2  -5  10        0.04        0.24      0.22 o 
   3  -5  10       59.71       59.13      1.61 o 
   4  -5  10        0.04       -0.23      0.23 o 
  -6  -4  10       24.06       23.98      0.78 o 
  -5  -4  10       16.87       17.75      0.74 o 
  -4  -4  10       57.60       54.08      1.43 o 
  -3  -4  10       43.69       42.35      1.26 o 
  -2  -4  10       68.39       67.22      1.94 o 
  -1  -4  10       75.95       66.77      1.94 o 
   0  -4  10       19.51       19.89      0.85 o 
   1  -4  10       81.74       69.01      1.97 o 
   2  -4  10        0.48        0.72      0.28 o 
   3  -4  10       41.62       39.90      1.12 o 
   4  -4  10        7.78        7.76      0.43 o 
  -7  -3  10        0.22        0.36      0.21 o 
  -6  -3  10        0.17        0.36      0.22 o 
  -5  -3  10        0.43        0.80      0.26 o 
  -4  -3  10        3.86        4.21      0.47 o 
  -3  -3  10        1.16        1.60      0.35 o 
  -2  -3  10       18.76       18.94      0.83 o 
  -1  -3  10        0.30       -0.09      0.30 o 
   0  -3  10       25.58       24.28      0.96 o 
   1  -3  10        7.58        6.89      0.54 o 
   2  -3  10       11.33       11.88      0.68 o 
   3  -3  10        3.01        2.56      0.34 o 
   4  -3  10        2.49        3.14      0.30 o 
  -8  -2  10        0.90        0.87      0.23 o 
  -7  -2  10       13.63       13.10      0.65 o 
  -6  -2  10        0.05       -0.09      0.31 o 
  -5  -2  10       48.69       41.68      1.25 o 
  -4  -2  10        5.57        2.80      0.44 o 
  -3  -2  10       87.60       80.39      2.13 o 
  -2  -2  10       66.47       57.29      1.78 o 
  -1  -2  10      103.25       94.29      2.35 o 
   0  -2  10      159.82      150.49      3.10 o 
   1  -2  10       55.74       55.25      1.46 o 
   2  -2  10      117.65      120.92      2.62 o 
   3  -2  10       14.44       16.57      0.69 o 
  -8  -1  10       64.38       69.97      1.72 o 
  -7  -1  10        0.08       -0.24      0.31 o 
  -6  -1  10      225.81      222.26      3.96 o 
  -5  -1  10        7.40        4.62      0.44 o 
  -4  -1  10      479.18      459.00      6.58 o 
  -3  -1  10       48.26       37.17      1.18 o 
  -2  -1  10      537.80      533.20      7.34 o 
  -1  -1  10       91.25       88.22      2.26 o 
   0  -1  10      290.01      294.31      4.81 o 
   1  -1  10       39.48       42.09      1.25 o 
   2  -1  10       97.55      103.19      2.37 o 
   3  -1  10        6.11        6.67      0.41 o 
  -9   0  10       14.95       16.51      1.81 o 
  -8   0  10       13.52       14.43      0.67 o 
  -7   0  10       35.02       34.78      0.79 o 
  -6   0  10       48.23       45.35      0.94 o 
  -5   0  10       58.32       54.76      1.61 o 
  -4   0  10       89.89       77.03      1.48 o 
  -3   0  10       66.24       56.36      2.28 o 
  -2   0  10      109.52      103.17      3.64 o 
  -1   0  10       65.22       58.59      1.16 o 
   0   0  10       43.09       42.47      0.91 o 
   1   0  10       35.10       33.59      1.05 o 
   2   0  10        7.39        7.65      0.34 o 
   3   0  10        9.50        9.89      0.37 o 
  -9   1  10       37.37       34.35      0.93 o 
  -8   1  10       61.68       52.93      1.59 o 
  -7   1  10      153.17      132.08      2.84 o 
  -6   1  10      108.88       88.90      2.28 o 
  -5   1  10      317.89      295.75      4.80 o 
  -4   1  10       87.40       68.99      1.96 o 
  -3   1  10      363.90      348.37      5.36 o 
  -2   1  10       48.81       41.79      1.25 o 
  -1   1  10      149.88      147.10      3.06 o 
   0   1  10       23.24       20.20      0.85 o 
   1   1  10       27.76       28.66      0.96 o 
   2   1  10        6.88        7.08      0.45 o 
  -9   2  10       27.66       25.90      0.85 o 
  -8   2  10       11.84        9.82      0.59 o 
  -7   2  10       42.32       36.33      1.16 o 
  -6   2  10       44.94       37.97      1.18 o 
  -5   2  10       22.56       15.99      0.77 o 
  -4   2  10      105.60       96.93      2.39 o 
  -3   2  10        2.45        1.84      0.34 o 
  -2   2  10      165.66      149.99      3.08 o 
  -1   2  10        1.12        1.00      0.36 o 
   0   2  10      115.18      116.54      2.55 o 
   1   2  10        7.16        8.32      0.48 o 
  -9   3  10        4.92        4.00      0.41 o 
  -8   3  10        4.41        4.45      0.43 o 
  -7   3  10        6.74        8.14      0.55 o 
  -6   3  10        6.19        6.00      0.52 o 
  -5   3  10        2.48        2.77      0.37 o 
  -4   3  10        6.07        4.79      0.47 o 
  -3   3  10        0.65        0.93      0.29 o 
  -2   3  10        9.02        8.21      0.58 o 
  -1   3  10        1.95        1.64      0.30 o 
   0   3  10        6.40        6.11      0.43 o 
   1   3  10        0.10        0.24      0.16 o 
  -9   4  10        2.01        1.47      0.25 o 
  -8   4  10        9.98        9.99      0.56 o 
  -7   4  10       14.98       13.26      0.68 o 
  -6   4  10       43.47       40.75      1.22 o 
  -5   4  10       49.43       47.24      1.33 o 
  -4   4  10       71.61       68.65      1.98 o 
  -3   4  10       80.62       82.39      2.14 o 
  -2   4  10       40.52       41.65      1.22 o 
  -1   4  10       60.14       55.92      1.60 o 
   0   4  10        7.68        8.12      0.46 o 
  -9   5  10        0.07        0.55      0.22 o 
  -8   5  10       36.20       35.71      1.05 o 
  -7   5  10        0.27        0.24      0.28 o 
  -6   5  10       58.87       54.82      1.69 o 
  -5   5  10        0.60        0.74      0.20 o 
  -4   5  10       54.44       50.79      1.60 o 
  -3   5  10        0.54        0.94      0.29 o 
  -2   5  10       21.28       20.11      0.76 o 
  -1   5  10        6.55        7.53      0.43 o 
  -9   6  10        1.50        1.66      0.29 o 
  -8   6  10        4.79        6.37      0.45 o 
  -7   6  10        0.34        0.21      0.35 o 
  -6   6  10       10.61       13.16      0.65 o 
  -5   6  10        0.01       -0.22      0.27 o 
  -4   6  10        3.83        4.73      0.40 o 
  -3   6  10        0.14        0.15      0.19 o 
  -2   6  10        0.03        0.09      0.16 o 
  -8   7  10        4.44        4.11      0.33 o 
  -7   7  10        3.06        2.40      0.29 o 
  -6   7  10        4.79        4.78      0.37 o 
  -5   7  10       14.97       14.91      0.60 o 
  -4   7  10        0.32        0.57      0.17 o 
  -2  -7  11       37.58       38.64      1.16 o 
  -1  -7  11        3.57        3.18      0.35 o 
   0  -7  11       55.38       57.59      1.50 o 
   1  -7  11        0.93        1.29      0.23 o 
   2  -7  11       36.17       40.26      1.09 o 
  -4  -6  11        0.45        0.51      0.15 o 
  -3  -6  11        0.39        0.51      0.24 o 
  -2  -6  11        3.48        3.27      0.38 o 
  -1  -6  11        0.25        0.14      0.30 o 
   0  -6  11        3.32        2.98      0.35 o 
   1  -6  11        0.13        0.44      0.19 o 
   2  -6  11        0.02       -0.03      0.23 o 
  -5  -5  11        0.40        0.70      0.20 o 
  -4  -5  11       39.63       42.74      1.34 o 
  -3  -5  11        0.35        0.36      0.25 o 
  -2  -5  11       44.30       47.14      1.27 o 
  -1  -5  11        3.20        3.31      0.36 o 
   0  -5  11       22.41       24.19      0.91 o 
   1  -5  11        1.37        1.61      0.32 o 
   2  -5  11        6.29        7.42      0.45 o 
   3  -5  11        0.57        1.18      0.19 o 
  -6  -4  11        0.40        0.32      0.19 o 
  -5  -4  11        0.14        0.03      0.28 o 
  -4  -4  11        4.48        2.77      0.34 o 
  -3  -4  11        0.04        0.17      0.27 o 
  -2  -4  11       23.60       14.84      0.72 o 
  -1  -4  11        0.14        1.58      0.38 o 
   0  -4  11       72.27       66.30      1.88 o 
   1  -4  11        1.98        3.46      0.40 o 
   2  -4  11       72.00       71.80      1.76 o 
   3  -4  11        4.29        4.84      0.36 o 
  -7  -3  11        4.40        6.52      0.38 o 
  -6  -3  11        6.88        8.28      0.49 o 
  -5  -3  11        3.48        7.14      0.48 o 
  -4  -3  11        4.98        5.18      0.46 o 
  -3  -3  11        0.33        2.49      0.35 o 
  -2  -3  11        1.79        1.86      0.35 o 
  -1  -3  11        4.02        2.51      0.32 o 
   0  -3  11        0.52        0.90      0.28 o 
   1  -3  11        6.25        5.84      0.51 o 
   2  -3  11        0.28        0.19      0.23 o 
   3  -3  11        1.32        1.55      0.23 o 
  -7  -2  11       16.30       18.49      0.68 o 
  -6  -2  11       10.74        7.71      0.53 o 
  -5  -2  11       41.30       44.01      1.27 o 
  -4  -2  11       31.14       23.50      0.92 o 
  -3  -2  11       76.36       79.70      2.13 o 
  -2  -2  11       54.53       46.48      1.33 o 
  -1  -2  11       94.78       98.43      2.37 o 
   0  -2  11       36.63       36.00      1.15 o 
   1  -2  11       67.83       68.36      1.86 o 
   2  -2  11        6.70        6.81      0.45 o 
  -8  -1  11        3.08        3.39      0.30 o 
  -7  -1  11        1.18        0.45      0.24 o 
  -6  -1  11       10.61       10.85      0.61 o 
  -5  -1  11        8.49        5.42      0.49 o 
  -4  -1  11       34.73       30.83      1.07 o 
  -3  -1  11       16.12       14.97      0.77 o 
  -2  -1  11       63.17       59.32      1.82 o 
  -1  -1  11        7.28        8.56      0.57 o 
   0  -1  11       51.91       50.31      1.34 o 
   1  -1  11        0.00       -0.17      0.23 o 
   2  -1  11       23.45       25.10      0.80 o 
  -8   0  11        6.39        9.52      0.36 o 
  -7   0  11        1.08        1.49      0.23 o 
  -6   0  11       10.21       12.86      0.84 o 
  -5   0  11        0.21        0.70      0.41 o 
  -4   0  11       18.15       20.93      0.92 o 
  -3   0  11        0.73        0.43      0.20 o 
  -2   0  11       24.34       24.93      1.47 o 
  -1   0  11        7.83        6.29      0.36 o 
   0   0  11       20.21       19.60      0.80 o 
   1   0  11       13.53       12.22      0.42 o 
   2   0  11        8.07        8.58      0.30 o 
  -9   1  11        0.04        0.13      0.18 o 
  -8   1  11        5.03        4.35      0.38 o 
  -7   1  11        0.01        0.16      0.29 o 
  -6   1  11       17.49       14.78      0.73 o 
  -5   1  11        0.27        0.30      0.24 o 
  -4   1  11       33.16       25.46      0.96 o 
  -3   1  11        9.37        6.88      0.52 o 
  -2   1  11       31.83       25.98      0.97 o 
  -1   1  11       26.15       23.25      0.89 o 
   0   1  11       16.41       15.56      0.69 o 
   1   1  11       14.00       13.31      0.58 o 
  -9   2  11       21.00       21.07      0.71 o 
  -8   2  11        1.89        0.72      0.26 o 
  -7   2  11       51.01       48.03      1.30 o 
  -6   2  11        4.36        2.63      0.40 o 
  -5   2  11       80.00       78.43      2.08 o 
  -4   2  11        7.65        4.28      0.45 o 
  -3   2  11       80.00       80.67      2.11 o 
  -2   2  11       23.07       18.65      0.79 o 
  -1   2  11       47.28       47.99      1.27 o 
   0   2  11       35.19       34.02      0.97 o 
  -9   3  11       11.83       13.62      0.57 o 
  -8   3  11        2.40        1.83      0.31 o 
  -7   3  11       14.78       18.20      0.76 o 
  -6   3  11        6.79        7.51      0.53 o 
  -5   3  11       10.54       14.52      0.71 o 
  -4   3  11        9.28        8.45      0.54 o 
  -3   3  11        5.08        7.51      0.52 o 
  -2   3  11       10.17       11.26      0.61 o 
  -1   3  11        4.61        5.85      0.43 o 
   0   3  11       10.50       11.30      0.50 o 
  -9   4  11        1.01        1.28      0.22 o 
  -8   4  11        0.03        0.32      0.22 o 
  -7   4  11        0.36        0.37      0.24 o 
  -6   4  11        0.39        0.04      0.31 o 
  -5   4  11        0.56        0.49      0.22 o 
  -4   4  11        7.25        4.27      0.37 o 
  -3   4  11        9.48        9.12      0.54 o 
  -2   4  11       20.02       19.31      0.75 o 
  -1   4  11       22.52       23.59      0.73 o 
  -9   5  11        4.25        4.19      0.33 o 
  -8   5  11       36.06       37.04      1.01 o 
  -7   5  11        6.06        5.62      0.44 o 
  -6   5  11       57.21       59.12      1.63 o 
  -5   5  11       12.98       14.05      0.63 o 
  -4   5  11       81.53       87.42      2.00 o 
  -3   5  11       21.48       21.76      0.75 o 
  -2   5  11       75.20       78.32      1.65 o 
  -8   6  11       11.41       10.47      0.48 o 
  -7   6  11        0.84        0.99      0.21 o 
  -6   6  11        1.19        0.79      0.22 o 
  -5   6  11        2.48        2.38      0.29 o 
  -4   6  11        1.38        2.21      0.27 o 
  -3  -6  12        0.31        0.89      0.22 o 
  -2  -6  12       80.86      107.20      2.06 o 
  -1  -6  12        0.05        0.52      0.22 o 
   0  -6  12       44.07       61.38      1.46 o 
   1  -6  12        0.00       -0.06      0.23 o 
  -4  -5  12        0.63        0.64      0.18 o 
  -3  -5  12       48.90       58.59      1.53 o 
  -2  -5  12        8.69        9.26      0.51 o 
  -1  -5  12       25.22       30.33      0.93 o 
   0  -5  12       15.77       16.68      0.65 o 
   1  -5  12        3.83        5.69      0.38 o 
  -5  -4  12        6.48        7.47      0.43 o 
  -4  -4  12       22.62       32.02      0.94 o 
  -3  -4  12        8.60        7.85      0.48 o 
  -2  -4  12       13.87       19.20      0.77 o 
  -1  -4  12        9.79        8.07      0.50 o 
   0  -4  12        5.92        7.91      0.46 o 
   1  -4  12        6.84        5.89      0.39 o 
  -6  -3  12        9.44       10.92      0.51 o 
  -5  -3  12       19.30       22.92      0.80 o 
  -4  -3  12       20.77       21.95      0.84 o 
  -3  -3  12       12.56       12.49      0.67 o 
  -2  -3  12       21.46       21.81      0.85 o 
  -1  -3  12        3.90        3.64      0.39 o 
   0  -3  12       12.75       15.13      0.67 o 
   1  -3  12        1.82        1.97      0.26 o 
  -7  -2  12        1.82        2.12      0.23 o 
  -6  -2  12       35.11       42.94      1.31 o 
  -5  -2  12        0.31        0.11      0.28 o 
  -4  -2  12       40.33       41.64      1.21 o 
  -3  -2  12        0.46        0.65      0.28 o 
  -2  -2  12       37.75       34.85      1.10 o 
  -1  -2  12        5.90        6.75      0.49 o 
   0  -2  12       31.57       33.17      0.98 o 
   1  -2  12       14.80       16.52      0.63 o 
  -7  -1  12        0.01        0.00      0.18 o 
  -6  -1  12        0.83        0.84      0.23 o 
  -5  -1  12        0.02        0.89      0.23 o 
  -4  -1  12        2.14        1.47      0.27 o 
  -3  -1  12        0.43       -0.17      0.26 o 
  -2  -1  12        5.10        5.04      0.44 o 
  -1  -1  12        3.07        2.85      0.31 o 
   0  -1  12        7.51        7.62      0.48 o 
   1  -1  12        1.98        2.11      0.28 o 
  -8   0  12        1.05        1.09      0.18 o 
  -7   0  12       12.32       13.40      1.25 o 
  -6   0  12        5.76        6.28      0.56 o 
  -5   0  12       17.52       19.53      1.95 o 
  -4   0  12        9.93       10.21      0.67 o 
  -3   0  12       16.97       16.29      1.61 o 
  -2   0  12       10.18       10.63      1.11 o 
  -1   0  12       11.09       12.07      0.49 o 
   0   0  12       11.44       12.32      0.41 o 
  -8   1  12        2.81        2.69      0.30 o 
  -7   1  12        0.08        0.24      0.26 o 
  -6   1  12        3.36        3.98      0.40 o 
  -5   1  12        1.49        0.74      0.29 o 
  -4   1  12        0.63        0.75      0.24 o 
  -3   1  12        4.58        4.19      0.38 o 
  -2   1  12        0.04        0.04      0.30 o 
  -1   1  12        1.11        1.18      0.26 o 
   0   1  12        0.01        0.28      0.17 o 
  -8   2  12       10.44       11.00      0.51 o 
  -7   2  12       15.33       15.21      0.67 o 
  -6   2  12        8.43        9.81      0.53 o 
  -5   2  12       32.38       32.69      1.02 o 
  -4   2  12        4.89        4.98      0.45 o 
  -3   2  12       44.86       45.79      1.44 o 
  -2   2  12        3.19        4.88      0.38 o 
  -1   2  12       46.89       49.24      1.34 o 
  -8   3  12        0.05       -0.13      0.23 o 
  -7   3  12       27.15       30.04      0.91 o 
  -6   3  12        0.38        0.62      0.26 o 
  -5   3  12       41.51       44.47      1.18 o 
  -4   3  12        0.32        0.11      0.29 o 
  -3   3  12       24.66       27.10      0.86 o 
  -2   3  12        0.26        0.68      0.16 o 
  -8   4  12        0.09        0.30      0.19 o 
  -7   4  12        9.53       11.64      0.56 o 
  -6   4  12        0.95        2.70      0.32 o 
  -5   4  12       21.11       27.59      0.87 o 
  -4   4  12        4.00        6.75      0.42 o 
  -3   4  12       34.04       41.44      1.20 o 
  -7   5  12        3.65        4.10      0.32 o 
  -6   5  12       25.74       30.50      0.86 o 
  -5   5  12        2.06        2.16      0.27 o 
  -4   5  12        9.03        9.93      0.47 o 
  -2  -5  13        7.73        8.36      0.43 o 
  -1  -5  13        0.85        0.85      0.18 o 
  -4  -4  13        3.36        3.30      0.30 o 
  -3  -4  13        1.78        2.08      0.26 o 
  -2  -4  13        0.24        0.16      0.24 o 
  -1  -4  13        1.56        1.57      0.26 o 
   0  -4  13        0.00        0.04      0.19 o 
  -5  -3  13        5.99        6.52      0.38 o 
  -4  -3  13        8.44       11.45      0.51 o 
  -3  -3  13       21.85       23.48      0.79 o 
  -2  -3  13        9.55       12.56      0.56 o 
  -1  -3  13       20.24       22.41      0.74 o 
   0  -3  13        4.20        5.14      0.34 o 
  -6  -2  13        1.04        1.38      0.23 o 
  -5  -2  13       15.82       20.27      0.70 o 
  -4  -2  13        4.87        5.41      0.43 o 
  -3  -2  13       12.76       14.31      0.65 o 
  -2  -2  13        5.91        6.91      0.46 o 
  -1  -2  13        6.55        7.98      0.45 o 
   0  -2  13        5.82        6.60      0.37 o 
  -6  -1  13        8.80       11.55      0.52 o 
  -5  -1  13        0.00        0.26      0.26 o 
  -4  -1  13       10.44       13.80      0.63 o 
  -3  -1  13        0.19        0.59      0.26 o 
  -2  -1  13        5.41        6.34      0.42 o 
  -1  -1  13        0.08        0.19      0.23 o 
  -7   0  13        0.99        1.21      0.15 o 
  -6   0  13        0.37        0.45      0.24 o 
  -5   0  13        2.39        2.42      0.25 o 
  -4   0  13        0.21        0.42      0.21 o 
  -3   0  13        2.75        2.49      0.23 o 
  -2   0  13        0.63        0.95      0.21 o 
  -1   0  13        4.63        5.46      0.29 o 
  -7   1  13        3.71        4.97      0.36 o 
  -6   1  13        6.50        5.57      0.41 o 
  -5   1  13        8.77       12.69      0.58 o 
  -4   1  13       15.22       16.45      0.65 o 
  -3   1  13        5.57        7.76      0.45 o 
  -2   1  13        8.12        8.58      0.45 o 
  -7   2  13        3.60        4.10      0.32 o 
  -6   2  13       17.24       19.39      0.69 o 
  -5   2  13        7.04        8.76      0.48 o 
  -4   2  13        8.10       10.13      0.48 o 
  -3   2  13        3.21        4.01      0.34 o 
  -2   2  13        1.63        1.72      0.22 o 
  -7   3  13        0.13        0.57      0.17 o 
  -6   3  13       12.82       14.42      0.56 o 
  -5   3  13        1.24        0.93      0.21 o 
  -4   3  13        5.34        6.58      0.38 o 
  -6   4  13        3.99        4.42      0.33 o 
  -4  -2  14        0.97        1.22      0.22 o 
  -3  -2  14        9.69       11.18      0.47 o 
  -5  -1  14        5.63        7.27      0.38 o 
  -4  -1  14       70.30       93.44      1.80 o 
  -3  -1  14        0.98        1.50      0.24 o 
  -5   0  14        5.83        6.76      0.38 o 
  -4   0  14       19.81       23.81      0.50 o 
  -5   1  14        1.14        1.57      0.24 o 
                                                 
